# Supplementary material for: Deep intravital brain tumor imaging enabled by tailored three-photon microscopy and analysis
Source: Nat Commun. 2024 Sep 10;15:7383. doi: 10.1038/s41467-024-51432-4 (PMC11387418; doi:10.1038/s41467-024-51432-4)
Supplement: Supplementary file 4 — Supplementary Data 2 [file 41467_2024_51432_MOESM4_ESM.xlsx]

## Sheet: Sheet3
PDOX/PDX model	Sex	Age range at collection	Treatment received prior PDOX	Tumor localization	Histological diagnosis	IDH1 status	CDKN2A/B	EGFR	PDGFRA	DNA methylation class	MGMT methylation
P3	Male	61-70	NA	NA	GBM Grade IV	WT	Deletion	Gain	WT	GBM, IDHwt, RTK I/II	methylated
P8	Female	61-70	NA	NA	GBM Grade IV	WT	Deletion	Amplification, A289T	WT	GBM, IDHwt, RTK II/I	methylated
P13	Female	NA	NA	NA	GBM Grade IV	WT	Deletion	Gain	WT	GBM, IDHwt, RTK II	methylated
T16	Female	51-60	TMZ	Fronto-parietal right	GBM Grade IV	WT	Deletion	Amplification, ex25-27del	WT	GBM, IDHwt, RTK II	unmethylated
T101	Male	51-60	NA	NA	GBM Grade IV	WT	Deletion	Amplification	WT	GBM, IDHwt, RTK II	methylated
T185	Female	71-80	no prior treatment	NA	GBM Grade IV	WT	Deletion	Amplification, G598V	WT	GBM, IDHwt, RTK II	methylated
T186	Male	31-40	no prior treatment	NA	Anaplastic Oligodendroglioma Grade III	Mutant R132H	WT	WT	Gain	Glioma, IDHm, high grade astrocytoma	methylated
T188	Male	61-70	no prior treatment	NA	GBM Grade IV	WT	Deletion	Amplification, ex-6-7del, ex25-26del	WT	GBM, IDHwt, RTK II	unmethylated
T238	Male	41-50	no prior treatment	NA	GBM Grade IV	WT	Deletion	Gain	WT	GBM, IDHwt, RTK II	methylated
T251	Female	41-50	radiotherapy +TMZ	Frontal left	GBM Grade IV	WT	WT	Amplification, vIII, complex rearrangements	WT	GBM, IDHwt, RTK II	unmethylated
T331	Male	81-90	no prior treatment	Fronto-temporo-parietal left	GBM Grade IV	WT	Deletion	Amplification, R108K	WT	GBM, IDHwt, RTK II	methylated
T341	Female	71-80	no prior treatment	Temporal right	GBM Grade IV	WT	Deletion	WT	Amplification	GBM, IDHwt, RTK I	methylated
T347	Male	41-50	no prior treatment	Frontal left	GBM Grade IV	WT	Deletion	Amplification, ex2-15del	WT	GBM, IDHwt, RTK II	unmethylated
T394	Female	41-50	radiotherapy	Fronto-basal right	GBM Grade IV	Mutant R132H	Deletion	WT	Amplification	Glioma, IDHm, high grade astrocytoma	methylated
T407	Female	41-50	radiotherapy + Avastin	Fronto-basal right	GBM Grade IV	Mutant R132H	Deletion	WT	Amplification	Glioma, IDHm, high grade astrocytoma	methylated
T470	Male	41-50	radiotherapy + TMZ	Frontal left	GBM Grade IV	WT	Deletion	Amplification, ex2-15del	WT	GBM, IDHwt, RTK II	unmethylated
S24	Female	41-50	radiotherapy + TMZ	Right frontal	GBM Grade IV	WT	Deletion	N/A	N/A	GBM, IDHwt, RTK I	methylated
T269	Male	61-70	no prior treatment	Right frontal	GBM Grade IV	WT	Deletion	N/A	N/A	GBM, IDHwt, RTK II	methylated
P3XX	Male	61-70	NA	NA	GBM Grade IV	WT	Deletion	Gain	WT	GBM, IDHwt, RTK I/II	methylated
BG5	Female	71-80	no prior treatment	Left parietal	GBM Grade IV	WT	Deletion	N/A	N/A	GBM, IDHwt, RTK II	methylated
