# Supplementary material for: Deep intravital brain tumor imaging enabled by tailored three-photon microscopy and analysis
Source: Nat Commun. 2024 Sep 10;15:7383. doi: 10.1038/s41467-024-51432-4 (PMC11387418; doi:10.1038/s41467-024-51432-4)
Supplement: Supplementary file 5 — Supplementary Data 3 [file 41467_2024_51432_MOESM5_ESM.xlsx]

## Sheet: SupplementaryTable3
Imaging mode / type	Imaging depth (﻿µm)	Power range (mW)	repetition rate (kHz)	Image FOV (﻿µm3)	Number of pixels / z-depth increment (﻿µm)	zoom	bin	Frames averaged	Pixel dwell time (﻿µs)	nominal frame rate (Hz)	Fig Nrs.
Corpus Callosum timelapse imaging	870-1100	30-120	400 or 1000	320x320x(90-170)	512x512/4	z03	5 or 10	3-5	10-12.5	0.3051 - 0.38146	4c-e, 5a, d, f, g, 6a, c, 7a, d, 8f, h, j, ED 2d, ED 5b, ED 7, 8
Whole brain stacks from surface (cortex)	0-1100	2-40	400 or 1000	81.4x81.4x(850-970) 320x320x(850-970)	256x256/4 512x512/4	z13	5 or 15	10 3	10-15	0.2543 - 1.2207	1, 2a,3a-b
Small process high resolution cells	840-975	30-70	1000	74x74x(30-45) Or 120x120x(30-45)	512x512/1.5	z03	3 or 10	3	10	0.3814 - 1.2715	3e, ED 4a-c
Adaptive optics optimization	Centered or towards the top of the desired volume.	Typically slightly higher than corresponding region since only one frame is acquired.	400	Depending on optimization feature (cell soma etc.). Typically 42x42 (single plane) to 74x74	128x128 or 256x256	z13	5	1	10-12.5	1.2207	1d-e, 4i, ED 3a, b
Imaging depth: the depth range of the z-slices in the stacks
power range: laser power at the first slice and the last slice
repetition rate: laser pulse repetition rate in kHz
pixels: number of pixels in the image for X and Y, Z-depth increment
zoom: z03 is 320µm field of view, other zooms are ratios (for z13 for example, 320*3/13 =~74um).
bin: number of laser pulses averaged per pixel per frame
frames averaged: number of frames averaged
dwell time: number of laser pulses per pixel divided by the repetition rate. This is added up for the number of frames to give a "total" pixel dwell time
nominal frame rate: the expected frame rate based purely on the dwell time
