# Supplementary material for: Deep intravital brain tumor imaging enabled by tailored three-photon microscopy and analysis
Source: Nat Commun. 2024 Sep 10;15:7383. doi: 10.1038/s41467-024-51432-4 (PMC11387418; doi:10.1038/s41467-024-51432-4)
Supplement: Supplementary file 13 — Source Data [file 41467_2024_51432_MOESM13_ESM.xlsx]

## Sheet: Fig2b_SNR_2P3P
X.1	X	depth	db	group	surf	norm_db
1	0	48	8.8928	2P	8.8928	1
2	1	50	9.11425	2P	8.8928	1.0249
3	2	52	9.23153	2P	8.8928	1.03809
4	3	54	9.52942	2P	8.8928	1.07159
5	4	56	9.5702	2P	8.8928	1.07617
6	5	58	9.5331	2P	8.8928	1.072
7	6	60	9.20763	2P	8.8928	1.0354
8	7	62	9.00826	2P	8.8928	1.01298
9	8	64	8.76143	2P	8.8928	0.985227
10	9	66	8.66672	2P	8.8928	0.974577
11	10	68	8.3968	2P	8.8928	0.944225
12	11	70	8.10507	2P	8.8928	0.91142
13	12	72	7.96246	2P	8.8928	0.895382
14	13	74	7.81998	2P	8.8928	0.879361
15	14	76	7.5236	2P	8.8928	0.846033
16	15	78	7.37266	2P	8.8928	0.829059
17	16	80	7.23158	2P	8.8928	0.813195
18	17	82	7.21281	2P	8.8928	0.811084
19	18	84	7.00397	2P	8.8928	0.7876
20	19	86	7.07236	2P	8.8928	0.79529
21	20	88	7.06214	2P	8.8928	0.794141
22	21	90	7.13613	2P	8.8928	0.802461
23	22	92	7.30745	2P	8.8928	0.821727
24	23	94	7.29533	2P	8.8928	0.820363
25	24	96	7.38279	2P	8.8928	0.830199
26	25	98	7.34486	2P	8.8928	0.825933
27	26	100	7.26409	2P	8.8928	0.816851
28	27	102	7.37753	2P	8.8928	0.829608
29	28	104	7.33645	2P	8.8928	0.824988
30	29	106	7.26993	2P	8.8928	0.817508
31	30	108	7.36062	2P	8.8928	0.827706
32	31	110	7.34629	2P	8.8928	0.826094
33	32	112	7.16641	2P	8.8928	0.805867
34	33	114	7.15567	2P	8.8928	0.804659
35	34	116	7.20677	2P	8.8928	0.810405
36	35	118	7.07985	2P	8.8928	0.796133
37	36	120	7.07306	2P	8.8928	0.79537
38	37	122	7.05471	2P	8.8928	0.793306
39	38	124	7.12094	2P	8.8928	0.800754
40	39	126	7.04481	2P	8.8928	0.792193
41	40	128	6.95052	2P	8.8928	0.781589
42	41	130	6.92026	2P	8.8928	0.778187
43	42	132	7.07259	2P	8.8928	0.795316
44	43	134	6.96621	2P	8.8928	0.783353
45	44	136	6.902	2P	8.8928	0.776133
46	45	138	6.79303	2P	8.8928	0.76388
47	46	140	6.79068	2P	8.8928	0.763615
48	47	142	6.77092	2P	8.8928	0.761393
49	48	144	6.71135	2P	8.8928	0.754694
50	49	146	6.71878	2P	8.8928	0.755531
51	50	148	6.68623	2P	8.8928	0.75187
52	51	150	6.62113	2P	8.8928	0.74455
53	52	152	6.68257	2P	8.8928	0.751458
54	53	154	6.75591	2P	8.8928	0.759706
55	54	156	6.85652	2P	8.8928	0.771019
56	55	158	6.69582	2P	8.8928	0.752949
57	56	160	6.8213	2P	8.8928	0.767059
58	57	162	6.84595	2P	8.8928	0.769831
59	58	164	6.75166	2P	8.8928	0.759228
60	59	166	6.66488	2P	8.8928	0.74947
61	60	168	6.75247	2P	8.8928	0.759319
62	61	170	6.9084	2P	8.8928	0.776853
63	62	172	6.83481	2P	8.8928	0.768577
64	63	174	6.9625	2P	8.8928	0.782937
65	64	176	6.83544	2P	8.8928	0.768648
66	65	178	7.02556	2P	8.8928	0.790028
67	66	180	6.75216	2P	8.8928	0.759284
68	67	182	6.75568	2P	8.8928	0.75968
69	68	184	6.78186	2P	8.8928	0.762624
70	69	186	6.91802	2P	8.8928	0.777935
71	70	188	6.91175	2P	8.8928	0.77723
72	71	190	6.88361	2P	8.8928	0.774065
73	72	192	6.92419	2P	8.8928	0.778629
74	73	194	6.83843	2P	8.8928	0.768985
75	74	196	6.80918	2P	8.8928	0.765696
76	75	198	6.82875	2P	8.8928	0.767896
77	76	200	6.95056	2P	8.8928	0.781594
78	77	202	6.96823	2P	8.8928	0.78358
79	78	204	6.84943	2P	8.8928	0.770222
80	79	206	6.78599	2P	8.8928	0.763088
81	80	208	6.83702	2P	8.8928	0.768826
82	81	210	6.63199	2P	8.8928	0.745771
83	82	212	6.53839	2P	8.8928	0.735246
84	83	214	6.73352	2P	8.8928	0.757188
85	84	216	6.67072	2P	8.8928	0.750126
86	85	218	6.65591	2P	8.8928	0.748461
87	86	220	6.65481	2P	8.8928	0.748337
88	87	222	6.52633	2P	8.8928	0.733889
89	88	224	6.60929	2P	8.8928	0.743218
90	89	226	6.64305	2P	8.8928	0.747014
91	90	228	6.67962	2P	8.8928	0.751127
92	91	230	6.80321	2P	8.8928	0.765024
93	92	232	6.71955	2P	8.8928	0.755617
94	93	234	6.78882	2P	8.8928	0.763406
95	94	236	6.65154	2P	8.8928	0.747969
96	95	238	6.85579	2P	8.8928	0.770937
97	96	240	6.80616	2P	8.8928	0.765356
98	97	242	6.55878	2P	8.8928	0.737538
99	98	244	6.58592	2P	8.8928	0.74059
100	99	246	6.71127	2P	8.8928	0.754685
101	100	248	6.79869	2P	8.8928	0.764516
102	101	250	6.72216	2P	8.8928	0.75591
103	102	252	6.84811	2P	8.8928	0.770073
104	103	254	6.77628	2P	8.8928	0.761996
105	104	256	6.91652	2P	8.8928	0.777766
106	105	258	6.76135	2P	8.8928	0.760317
107	106	260	6.96617	2P	8.8928	0.783349
108	107	262	7.02908	2P	8.8928	0.790424
109	108	264	6.97461	2P	8.8928	0.784298
110	109	266	6.98971	2P	8.8928	0.785997
111	110	268	6.82696	2P	8.8928	0.767696
112	111	270	6.82108	2P	8.8928	0.767033
113	112	272	6.76404	2P	8.8928	0.76062
114	113	274	6.60689	2P	8.8928	0.742948
115	114	276	6.56937	2P	8.8928	0.738729
116	115	278	6.538	2P	8.8928	0.735202
117	116	280	6.46486	2P	8.8928	0.726977
118	117	282	6.40029	2P	8.8928	0.719715
119	118	284	6.44505	2P	8.8928	0.724749
120	119	286	6.53009	2P	8.8928	0.734311
121	120	288	6.45445	2P	8.8928	0.725806
122	121	290	6.3165	2P	8.8928	0.710293
123	122	292	6.53526	2P	8.8928	0.734894
124	123	294	6.60973	2P	8.8928	0.743268
125	124	296	6.6372	2P	8.8928	0.746357
126	125	298	6.54927	2P	8.8928	0.736469
127	126	300	6.51782	2P	8.8928	0.732933
128	127	302	6.60458	2P	8.8928	0.742688
129	128	304	6.46386	2P	8.8928	0.726864
130	129	306	6.27102	2P	8.8928	0.705179
131	130	308	6.28827	2P	8.8928	0.707119
132	131	310	6.18332	2P	8.8928	0.695317
133	132	312	5.96693	2P	8.8928	0.670985
134	133	314	5.98128	2P	8.8928	0.672598
135	134	316	6.04783	2P	8.8928	0.680081
136	135	318	6.15511	2P	8.8928	0.692145
137	136	320	6.08883	2P	8.8928	0.684692
138	137	322	6.06904	2P	8.8928	0.682467
139	138	324	6.26694	2P	8.8928	0.70472
140	139	326	6.15002	2P	8.8928	0.691573
141	140	328	6.19625	2P	8.8928	0.696772
142	141	330	6.16521	2P	8.8928	0.693281
143	142	332	6.34174	2P	8.8928	0.713132
144	143	334	6.21796	2P	8.8928	0.699213
145	144	336	6.0172	2P	8.8928	0.676637
146	145	338	5.99652	2P	8.8928	0.674312
147	146	340	5.93567	2P	8.8928	0.667469
148	147	342	5.74521	2P	8.8928	0.646052
149	148	344	5.68653	2P	8.8928	0.639453
150	149	346	5.65703	2P	8.8928	0.636136
151	150	348	5.62447	2P	8.8928	0.632475
152	151	350	5.50026	2P	8.8928	0.618507
153	152	352	5.46784	2P	8.8928	0.614862
154	153	354	5.39452	2P	8.8928	0.606617
155	154	356	5.41277	2P	8.8928	0.608669
156	155	358	5.41244	2P	8.8928	0.608631
157	156	360	5.27664	2P	8.8928	0.593361
158	157	362	5.3087	2P	8.8928	0.596966
159	158	364	5.30085	2P	8.8928	0.596083
160	159	366	5.26246	2P	8.8928	0.591767
161	160	368	5.15521	2P	8.8928	0.579706
162	161	370	5.07902	2P	8.8928	0.571139
163	162	372	5.02665	2P	8.8928	0.565249
164	163	374	4.93037	2P	8.8928	0.554422
165	164	376	4.96231	2P	8.8928	0.558014
166	165	378	4.82703	2P	8.8928	0.542802
167	166	380	4.79289	2P	8.8928	0.538963
168	167	382	4.82272	2P	8.8928	0.542318
169	168	384	4.73133	2P	8.8928	0.53204
170	169	386	4.78819	2P	8.8928	0.538435
171	170	388	4.80181	2P	8.8928	0.539966
172	171	390	4.69633	2P	8.8928	0.528105
173	172	392	4.74368	2P	8.8928	0.533429
174	173	394	4.84449	2P	8.8928	0.544765
175	174	396	4.81144	2P	8.8928	0.541049
176	175	398	4.87685	2P	8.8928	0.548404
177	176	400	4.88153	2P	8.8928	0.548931
178	177	402	4.83821	2P	8.8928	0.544059
179	178	404	4.95156	2P	8.8928	0.556805
180	179	406	4.95102	2P	8.8928	0.556745
181	180	408	4.93293	2P	8.8928	0.55471
182	181	410	4.94992	2P	8.8928	0.556621
183	182	412	5.04972	2P	8.8928	0.567844
184	183	414	5.01144	2P	8.8928	0.563538
185	184	416	5.01982	2P	8.8928	0.564481
186	185	418	4.89344	2P	8.8928	0.55027
187	186	420	4.76203	2P	8.8928	0.535493
188	187	422	4.6385	2P	8.8928	0.521602
189	188	424	4.54597	2P	8.8928	0.511196
190	189	426	4.39705	2P	8.8928	0.49445
191	190	428	4.30617	2P	8.8928	0.484232
192	191	430	4.21244	2P	8.8928	0.473691
193	192	432	4.05076	2P	8.8928	0.45551
194	193	434	3.90004	2P	8.8928	0.438561
195	194	436	3.71542	2P	8.8928	0.4178
196	195	438	3.65094	2P	8.8928	0.41055
197	196	440	3.62496	2P	8.8928	0.407628
198	197	442	3.53446	2P	8.8928	0.397452
199	198	444	3.63109	2P	8.8928	0.408318
200	199	446	3.59265	2P	8.8928	0.403995
201	200	448	3.51507	2P	8.8928	0.395271
202	201	450	3.54425	2P	8.8928	0.398553
203	202	452	3.56632	2P	8.8928	0.401035
204	203	454	3.43728	2P	8.8928	0.386524
205	204	456	3.47862	2P	8.8928	0.391173
206	205	458	3.32982	2P	8.8928	0.37444
207	206	460	3.28567	2P	8.8928	0.369475
208	207	462	3.30027	2P	8.8928	0.371117
209	208	464	3.2892	2P	8.8928	0.369873
210	209	466	3.18515	2P	8.8928	0.358172
211	210	468	3.09788	2P	8.8928	0.348358
212	211	470	3.04153	2P	8.8928	0.342021
213	212	472	2.97711	2P	8.8928	0.334777
214	213	474	2.8977	2P	8.8928	0.325848
215	214	476	2.87256	2P	8.8928	0.323021
216	215	478	2.85752	2P	8.8928	0.32133
217	216	480	2.74942	2P	8.8928	0.309174
218	217	482	2.62044	2P	8.8928	0.29467
219	218	484	2.65315	2P	8.8928	0.298348
220	219	486	2.6444	2P	8.8928	0.297365
221	220	488	2.63961	2P	8.8928	0.296826
222	221	490	2.5282	2P	8.8928	0.284297
223	222	492	2.55792	2P	8.8928	0.28764
224	223	494	2.45208	2P	8.8928	0.275737
225	224	496	2.51446	2P	8.8928	0.282752
226	225	498	2.55675	2P	8.8928	0.287508
227	226	500	2.52484	2P	8.8928	0.283919
228	227	502	2.47318	2P	8.8928	0.27811
229	228	504	2.53683	2P	8.8928	0.285268
230	229	506	2.53796	2P	8.8928	0.285395
231	230	508	2.43167	2P	8.8928	0.273442
232	231	510	2.48027	2P	8.8928	0.278908
233	232	512	2.52843	2P	8.8928	0.284323
234	233	514	2.37121	2P	8.8928	0.266643
235	234	516	2.35732	2P	8.8928	0.265082
236	235	518	2.36425	2P	8.8928	0.265861
237	236	520	2.36813	2P	8.8928	0.266298
238	237	522	2.24872	2P	8.8928	0.25287
239	238	524	2.37278	2P	8.8928	0.26682
240	239	526	2.24319	2P	8.8928	0.252248
241	240	528	2.07748	2P	8.8928	0.233614
242	241	530	2.071	2P	8.8928	0.232885
243	242	532	2.05861	2P	8.8928	0.231491
244	243	534	2.06629	2P	8.8928	0.232356
245	244	536	2.04558	2P	8.8928	0.230026
246	245	538	1.90429	2P	8.8928	0.214138
247	246	540	1.88979	2P	8.8928	0.212508
248	247	542	1.89138	2P	8.8928	0.212686
249	248	544	1.84962	2P	8.8928	0.207991
250	249	546	1.74701	2P	8.8928	0.196452
251	250	548	1.74215	2P	8.8928	0.195906
252	251	550	1.77018	2P	8.8928	0.199058
253	252	552	1.71853	2P	8.8928	0.193249
254	253	554	1.69574	2P	8.8928	0.190687
255	254	556	1.72878	2P	8.8928	0.194402
256	255	558	1.7013	2P	8.8928	0.191312
257	256	560	1.72342	2P	8.8928	0.193799
258	257	562	1.8141	2P	8.8928	0.203996
259	258	564	1.41175	2P	8.8928	0.158752
260	259	566	1.41881	2P	8.8928	0.159546
261	260	568	1.47363	2P	8.8928	0.16571
262	261	570	1.52048	2P	8.8928	0.170979
263	262	572	1.47322	2P	8.8928	0.165664
264	263	574	1.50984	2P	8.8928	0.169782
265	264	576	1.58268	2P	8.8928	0.177974
266	265	578	1.55061	2P	8.8928	0.174367
267	266	580	1.49333	2P	8.8928	0.167925
268	267	582	1.60691	2P	8.8928	0.180698
269	268	584	1.68531	2P	8.8928	0.189514
270	269	586	1.54308	2P	8.8928	0.173521
271	270	588	1.6885	2P	8.8928	0.189872
272	271	590	1.80079	2P	8.8928	0.2025
273	272	592	1.71252	2P	8.8928	0.192573
274	273	594	1.59819	2P	8.8928	0.179717
275	274	596	1.74647	2P	8.8928	0.196392
276	275	598	1.72556	2P	8.8928	0.19404
277	276	600	1.676	2P	8.8928	0.188467
278	277	602	1.75435	2P	8.8928	0.197277
279	278	604	1.89006	2P	8.8928	0.212538
280	279	606	1.8224	2P	8.8928	0.20493
281	280	608	1.766	2P	8.8928	0.198587
282	281	610	1.83227	2P	8.8928	0.20604
283	282	612	1.84009	2P	8.8928	0.206919
284	283	614	1.76957	2P	8.8928	0.198989
285	284	616	1.78241	2P	8.8928	0.200433
286	285	618	1.978	2P	8.8928	0.222427
287	286	620	1.80618	2P	8.8928	0.203106
288	287	622	1.65866	2P	8.8928	0.186517
289	288	624	1.66578	2P	8.8928	0.187318
290	289	626	1.8651	2P	8.8928	0.209731
291	290	628	1.65559	2P	8.8928	0.186171
292	291	630	1.72509	2P	8.8928	0.193988
293	292	632	1.82225	2P	8.8928	0.204913
294	293	634	1.82035	2P	8.8928	0.2047
295	294	636	1.71215	2P	8.8928	0.192532
296	295	638	1.81563	2P	8.8928	0.204168
297	296	640	1.82419	2P	8.8928	0.205131
298	297	642	1.67096	2P	8.8928	0.187901
299	298	644	1.76568	2P	8.8928	0.198552
300	299	646	1.89696	2P	8.8928	0.213314
301	300	648	1.78783	2P	8.8928	0.201043
302	301	650	0.992672	2P	8.8928	0.111626
303	302	652	0.983383	2P	8.8928	0.110582
304	303	654	1.03133	2P	8.8928	0.115974
305	304	656	0.9825	2P	8.8928	0.110483
306	305	658	0.985613	2P	8.8928	0.110833
307	306	660	1.00339	2P	8.8928	0.112832
308	307	662	1.01254	2P	8.8928	0.113861
309	308	664	0.995595	2P	8.8928	0.111955
310	309	666	0.980358	2P	8.8928	0.110242
311	310	668	0.982849	2P	8.8928	0.110522
312	311	670	0.972098	2P	8.8928	0.109313
313	312	672	0.866212	2P	8.8928	0.097406
314	313	674	0.951454	2P	8.8928	0.106991
315	314	676	0.91117	2P	8.8928	0.102462
316	315	678	0.890642	2P	8.8928	0.100153
317	316	680	0.888275	2P	8.8928	0.099887
318	317	682	0.936963	2P	8.8928	0.105362
319	318	684	0.843092	2P	8.8928	0.0948061
320	319	686	0.846551	2P	8.8928	0.0951951
321	320	688	0.880745	2P	8.8928	0.0990402
322	321	690	0.900066	2P	8.8928	0.101213
323	322	692	0.841342	2P	8.8928	0.0946094
324	323	694	0.888315	2P	8.8928	0.0998914
325	324	696	0.927093	2P	8.8928	0.104252
326	325	698	0.88425	2P	8.8928	0.0994344
327	326	700	0.930515	2P	8.8928	0.104637
328	327	702	0.935782	2P	8.8928	0.105229
329	328	704	0.910453	2P	8.8928	0.102381
330	329	706	0.86903	2P	8.8928	0.0977228
331	330	708	0	2P	8.8928	0
332	331	710	0	2P	8.8928	0
333	332	712	0	2P	8.8928	0
334	333	714	0	2P	8.8928	0
335	334	716	0	2P	8.8928	0
336	335	718	0	2P	8.8928	0
337	336	720	0	2P	8.8928	0
338	337	722	0	2P	8.8928	0
339	338	724	0	2P	8.8928	0
340	339	726	0	2P	8.8928	0
341	340	728	0	2P	8.8928	0
342	341	730	0	2P	8.8928	0
343	342	732	0	2P	8.8928	0
344	343	734	0	2P	8.8928	0
345	344	736	0	2P	8.8928	0
346	345	738	0	2P	8.8928	0
347	346	740	0	2P	8.8928	0
348	347	742	0	2P	8.8928	0
349	348	744	0	2P	8.8928	0
350	349	746	0	2P	8.8928	0
351	350	748	0	2P	8.8928	0
352	351	750	0	2P	8.8928	0
353	352	752	0	2P	8.8928	0
354	353	754	0	2P	8.8928	0
355	354	756	0	2P	8.8928	0
356	355	758	0	2P	8.8928	0
357	356	760	0	2P	8.8928	0
358	357	762	0	2P	8.8928	0
359	358	764	0	2P	8.8928	0
360	359	766	0	2P	8.8928	0
361	360	768	0	2P	8.8928	0
362	361	770	0	2P	8.8928	0
363	362	772	0	2P	8.8928	0
364	363	774	0	2P	8.8928	0
365	364	776	0	2P	8.8928	0
366	365	778	0	2P	8.8928	0
367	366	780	0	2P	8.8928	0
368	367	782	0	2P	8.8928	0
369	368	784	0	2P	8.8928	0
370	369	786	0	2P	8.8928	0
371	370	788	0	2P	8.8928	0
372	371	790	0	2P	8.8928	0
373	372	792	0	2P	8.8928	0
374	373	794	0	2P	8.8928	0
375	374	796	0	2P	8.8928	0
376	375	798	0	2P	8.8928	0
377	376	800	0	2P	8.8928	0
378	377	802	0	2P	8.8928	0
379	378	804	0	2P	8.8928	0
380	379	806	0	2P	8.8928	0
381	380	808	0	2P	8.8928	0
382	381	810	0	2P	8.8928	0
383	382	812	0	2P	8.8928	0
384	383	814	0	2P	8.8928	0
385	384	816	0	2P	8.8928	0
386	385	818	0	2P	8.8928	0
387	386	820	0	2P	8.8928	0
388	387	822	0	2P	8.8928	0
389	388	824	0	2P	8.8928	0
390	389	826	0	2P	8.8928	0
391	390	828	0	2P	8.8928	0
392	391	830	0	2P	8.8928	0
393	392	832	0	2P	8.8928	0
394	393	834	0	2P	8.8928	0
395	394	836	0	2P	8.8928	0
396	395	838	0	2P	8.8928	0
397	396	840	0	2P	8.8928	0
398	397	842	0	2P	8.8928	0
399	398	844	0	2P	8.8928	0
400	399	846	0	2P	8.8928	0
401	400	848	0	2P	8.8928	0
402	401	850	0	2P	8.8928	0
403	402	852	0	2P	8.8928	0
404	403	854	0	2P	8.8928	0
405	404	856	0	2P	8.8928	0
406	405	858	0	2P	8.8928	0
407	406	860	0	2P	8.8928	0
408	407	862	0	2P	8.8928	0
409	408	864	0	2P	8.8928	0
410	409	866	0	2P	8.8928	0
411	410	868	0	2P	8.8928	0
412	411	870	0	2P	8.8928	0
413	412	872	0	2P	8.8928	0
414	413	874	0	2P	8.8928	0
415	414	876	0	2P	8.8928	0
416	415	878	0	2P	8.8928	0
417	416	880	0	2P	8.8928	0
418	417	882	0	2P	8.8928	0
419	418	884	0	2P	8.8928	0
420	419	886	0	2P	8.8928	0
421	420	888	0	2P	8.8928	0
422	421	890	0	2P	8.8928	0
423	422	892	0	2P	8.8928	0
424	423	894	0	2P	8.8928	0
425	424	896	0	2P	8.8928	0
426	425	898	0	2P	8.8928	0
427	426	900	0	2P	8.8928	0
428	427	902	0	2P	8.8928	0
429	428	904	0	2P	8.8928	0
430	429	906	0	2P	8.8928	0
431	430	908	0	2P	8.8928	0
432	431	910	0	2P	8.8928	0
433	432	912	0	2P	8.8928	0
434	433	914	0	2P	8.8928	0
435	434	916	0	2P	8.8928	0
436	435	918	0	2P	8.8928	0
437	436	920	0	2P	8.8928	0
438	437	922	0	2P	8.8928	0
439	438	924	0	2P	8.8928	0
440	439	926	0	2P	8.8928	0
441	440	928	0	2P	8.8928	0
442	441	930	0	2P	8.8928	0
443	442	932	0	2P	8.8928	0
444	443	934	0	2P	8.8928	0
445	444	936	0	2P	8.8928	0
446	445	938	0	2P	8.8928	0
447	446	940	0	2P	8.8928	0
448	447	942	0	2P	8.8928	0
449	448	944	0	2P	8.8928	0
450	449	946	0	2P	8.8928	0
451	450	948	0	2P	8.8928	0
452	451	950	0	2P	8.8928	0
453	452	952	0	2P	8.8928	0
454	453	954	0	2P	8.8928	0
455	454	956	0	2P	8.8928	0
456	455	958	0	2P	8.8928	0
457	456	960	0	2P	8.8928	0
458	457	962	0	2P	8.8928	0
459	458	964	0	2P	8.8928	0
460	459	966	0	2P	8.8928	0
461	460	968	0	2P	8.8928	0
462	461	970	0	2P	8.8928	0
463	462	972	0	2P	8.8928	0
464	463	974	0	2P	8.8928	0
465	464	976	0	2P	8.8928	0
466	465	978	0	2P	8.8928	0
467	466	980	0	2P	8.8928	0
468	467	982	0	2P	8.8928	0
469	468	984	0	2P	8.8928	0
470	469	986	0	2P	8.8928	0
471	470	988	0	2P	8.8928	0
472	471	990	0	2P	8.8928	0
473	472	992	0	2P	8.8928	0
474	473	994	0	2P	8.8928	0
475	474	996	0	2P	8.8928	0
476	475	998	0	2P	8.8928	0
477	476	1000	0	2P	8.8928	0
478	477	1002	0	2P	8.8928	0
479	478	1004	0	2P	8.8928	0
480	479	1006	0	2P	8.8928	0
481	480	1008	0	2P	8.8928	0
482	481	1010	0	2P	8.8928	0
483	482	1012	0	2P	8.8928	0
484	483	1014	0	2P	8.8928	0
485	484	1016	0	2P	8.8928	0
486	485	1018	0	2P	8.8928	0
487	486	1020	0	2P	8.8928	0
488	487	1022	0	2P	8.8928	0
489	488	1024	0	2P	8.8928	0
490	489	1026	0	2P	8.8928	0
491	490	1028	0	2P	8.8928	0
492	491	1030	0	2P	8.8928	0
493	492	1032	0	2P	8.8928	0
494	493	1034	0	2P	8.8928	0
495	494	1036	0	2P	8.8928	0
496	495	1038	0	2P	8.8928	0
497	496	1040	0	2P	8.8928	0
498	497	1042	0	2P	8.8928	0
499	498	1044	0	2P	8.8928	0
500	499	1046	0	2P	8.8928	0
501	500	1048	0	2P	8.8928	0
502	501	1050	0	2P	8.8928	0
503	502	1052	0	2P	8.8928	0
504	503	1054	0	2P	8.8928	0
505	504	1056	0	2P	8.8928	0
506	505	1058	0	2P	8.8928	0
507	506	1060	0	2P	8.8928	0
508	507	1062	0	2P	8.8928	0
509	508	1064	0	2P	8.8928	0
510	509	1066	0	2P	8.8928	0
511	510	1068	0	2P	8.8928	0
512	511	1070	0	2P	8.8928	0
513	512	1072	0	2P	8.8928	0
514	513	1074	0	2P	8.8928	0
515	514	1076	0	2P	8.8928	0
516	0	48	33.9247	3P	33.9247	1
517	1	52	33.9564	3P	33.9247	1.00094
518	2	56	33.8204	3P	33.9247	0.996927
519	3	60	33.6061	3P	33.9247	0.99061
520	4	64	33.9295	3P	33.9247	1.00014
521	5	68	33.9364	3P	33.9247	1.00035
522	6	72	33.7381	3P	33.9247	0.994501
523	7	76	33.9986	3P	33.9247	1.00218
524	8	80	33.8746	3P	33.9247	0.998523
525	9	84	34.7694	3P	33.9247	1.0249
526	10	88	34.6972	3P	33.9247	1.02277
527	11	92	34.7278	3P	33.9247	1.02367
528	12	96	34.9204	3P	33.9247	1.02935
529	13	100	34.8185	3P	33.9247	1.02635
530	14	104	34.8333	3P	33.9247	1.02678
531	15	108	34.4974	3P	33.9247	1.01688
532	16	112	34.2562	3P	33.9247	1.00977
533	17	116	34.6794	3P	33.9247	1.02225
534	18	120	34.8321	3P	33.9247	1.02675
535	19	124	34.8078	3P	33.9247	1.02603
536	20	128	34.8246	3P	33.9247	1.02653
537	21	132	34.6398	3P	33.9247	1.02108
538	22	136	34.9769	3P	33.9247	1.03102
539	23	140	35.0826	3P	33.9247	1.03413
540	24	144	35.168	3P	33.9247	1.03665
541	25	148	35.1781	3P	33.9247	1.03695
542	26	152	34.2957	3P	33.9247	1.01094
543	27	156	34.3668	3P	33.9247	1.01303
544	28	160	34.4121	3P	33.9247	1.01437
545	29	164	34.8045	3P	33.9247	1.02593
546	30	168	35.139	3P	33.9247	1.03579
547	31	172	35.0142	3P	33.9247	1.03212
548	32	176	34.8652	3P	33.9247	1.02772
549	33	180	34.6831	3P	33.9247	1.02235
550	34	184	34.696	3P	33.9247	1.02274
551	35	188	35.0765	3P	33.9247	1.03395
552	36	192	34.7284	3P	33.9247	1.02369
553	37	196	34.9667	3P	33.9247	1.03072
554	38	200	35.0076	3P	33.9247	1.03192
555	39	204	34.9683	3P	33.9247	1.03076
556	40	208	34.4275	3P	33.9247	1.01482
557	41	212	34.8587	3P	33.9247	1.02753
558	42	216	34.9765	3P	33.9247	1.03101
559	43	220	33.9385	3P	33.9247	1.00041
560	44	224	34.0547	3P	33.9247	1.00383
561	45	228	33.9304	3P	33.9247	1.00017
562	46	232	34.0316	3P	33.9247	1.00315
563	47	236	34.2729	3P	33.9247	1.01026
564	48	240	34.1653	3P	33.9247	1.00709
565	49	244	34.039	3P	33.9247	1.00337
566	50	248	34.9527	3P	33.9247	1.0303
567	51	252	34.665	3P	33.9247	1.02182
568	52	256	34.6591	3P	33.9247	1.02165
569	53	260	34.9814	3P	33.9247	1.03115
570	54	264	34.6553	3P	33.9247	1.02154
571	55	268	34.0437	3P	33.9247	1.00351
572	56	272	35.1576	3P	33.9247	1.03634
573	57	276	34.6761	3P	33.9247	1.02215
574	58	280	34.7796	3P	33.9247	1.0252
575	59	284	34.552	3P	33.9247	1.01849
576	60	288	34.5934	3P	33.9247	1.01971
577	61	292	34.8271	3P	33.9247	1.0266
578	62	296	34.458	3P	33.9247	1.01572
579	63	300	34.6529	3P	33.9247	1.02147
580	64	304	34.5325	3P	33.9247	1.01792
581	65	308	33.8678	3P	33.9247	0.998322
582	66	312	33.9166	3P	33.9247	0.999763
583	67	316	34.0572	3P	33.9247	1.00391
584	68	320	34.7633	3P	33.9247	1.02472
585	69	324	34.8514	3P	33.9247	1.02732
586	70	328	34.8785	3P	33.9247	1.02812
587	71	332	34.8544	3P	33.9247	1.02741
588	72	336	34.8625	3P	33.9247	1.02764
589	73	340	34.6334	3P	33.9247	1.02089
590	74	344	34.4636	3P	33.9247	1.01588
591	75	348	34.5394	3P	33.9247	1.01812
592	76	352	34.6007	3P	33.9247	1.01993
593	77	356	34.1819	3P	33.9247	1.00758
594	78	360	34.5457	3P	33.9247	1.0183
595	79	364	33.4065	3P	33.9247	0.984724
596	80	368	34.7425	3P	33.9247	1.02411
597	81	372	34.4033	3P	33.9247	1.01411
598	82	376	33.5995	3P	33.9247	0.990414
599	83	380	34.5442	3P	33.9247	1.01826
600	84	384	34.1192	3P	33.9247	1.00573
601	85	388	34.5931	3P	33.9247	1.0197
602	86	392	34.395	3P	33.9247	1.01386
603	87	396	34.6239	3P	33.9247	1.02061
604	88	400	34.6467	3P	33.9247	1.02128
605	89	404	34.6186	3P	33.9247	1.02045
606	90	408	34.6254	3P	33.9247	1.02065
607	91	412	34.1193	3P	33.9247	1.00574
608	92	416	34.3254	3P	33.9247	1.01181
609	93	420	34.0812	3P	33.9247	1.00461
610	94	424	33.7397	3P	33.9247	0.994546
611	95	428	33.589	3P	33.9247	0.990103
612	96	432	33.571	3P	33.9247	0.989574
613	97	436	33.6586	3P	33.9247	0.992156
614	98	440	33.4167	3P	33.9247	0.985026
615	99	444	33.6461	3P	33.9247	0.991788
616	100	448	33.7562	3P	33.9247	0.995033
617	101	452	33.8967	3P	33.9247	0.999175
618	102	456	33.8702	3P	33.9247	0.998393
619	103	460	33.9116	3P	33.9247	0.999615
620	104	464	33.8099	3P	33.9247	0.996615
621	105	468	33.7964	3P	33.9247	0.996218
622	106	472	33.9645	3P	33.9247	1.00117
623	107	476	34.1726	3P	33.9247	1.00731
624	108	480	34.0878	3P	33.9247	1.00481
625	109	484	33.9079	3P	33.9247	0.999505
626	110	488	33.6934	3P	33.9247	0.993183
627	111	492	33.4513	3P	33.9247	0.986045
628	112	496	33.8457	3P	33.9247	0.997671
629	113	500	33.5789	3P	33.9247	0.989806
630	114	504	33.433	3P	33.9247	0.985506
631	115	508	33.7844	3P	33.9247	0.995864
632	116	512	33.8875	3P	33.9247	0.998903
633	117	516	33.9327	3P	33.9247	1.00023
634	118	520	33.7535	3P	33.9247	0.994954
635	119	524	33.7583	3P	33.9247	0.995096
636	120	528	33.4638	3P	33.9247	0.986414
637	121	532	33.5034	3P	33.9247	0.98758
638	122	536	33.5377	3P	33.9247	0.988591
639	123	540	33.3112	3P	33.9247	0.981917
640	124	544	33.4686	3P	33.9247	0.986556
641	125	548	33.3374	3P	33.9247	0.982689
642	126	552	34.2944	3P	33.9247	1.0109
643	127	556	33.4907	3P	33.9247	0.987207
644	128	560	33.272	3P	33.9247	0.98076
645	129	564	33.5261	3P	33.9247	0.988252
646	130	568	33.2667	3P	33.9247	0.980604
647	131	572	33.3412	3P	33.9247	0.982801
648	132	576	33.3053	3P	33.9247	0.981741
649	133	580	33.6448	3P	33.9247	0.99175
650	134	584	34.3459	3P	33.9247	1.01241
651	135	588	34.2005	3P	33.9247	1.00813
652	136	592	33.379	3P	33.9247	0.983916
653	137	596	33.6823	3P	33.9247	0.992854
654	138	600	33.764	3P	33.9247	0.995263
655	139	604	34.0242	3P	33.9247	1.00293
656	140	608	33.8551	3P	33.9247	0.997948
657	141	612	33.6056	3P	33.9247	0.990593
658	142	616	33.498	3P	33.9247	0.987423
659	143	620	33.5517	3P	33.9247	0.989006
660	144	624	33.2987	3P	33.9247	0.981546
661	145	628	33.4434	3P	33.9247	0.985812
662	146	632	33.5904	3P	33.9247	0.990146
663	147	636	33.5586	3P	33.9247	0.989209
664	148	640	33.4923	3P	33.9247	0.987255
665	149	644	33.5631	3P	33.9247	0.989342
666	150	648	33.4875	3P	33.9247	0.987113
667	151	652	33.3238	3P	33.9247	0.982289
668	152	656	33.1809	3P	33.9247	0.978074
669	153	660	33.1733	3P	33.9247	0.977852
670	154	664	33.3648	3P	33.9247	0.983496
671	155	668	33.2897	3P	33.9247	0.981282
672	156	672	33.4183	3P	33.9247	0.985072
673	157	676	33.1669	3P	33.9247	0.977662
674	158	680	33.4255	3P	33.9247	0.985284
675	159	684	33.2759	3P	33.9247	0.980875
676	160	688	33.5298	3P	33.9247	0.98836
677	161	692	33.6354	3P	33.9247	0.991473
678	162	696	33.9998	3P	33.9247	1.00221
679	163	700	33.8116	3P	33.9247	0.996666
680	164	704	33.8761	3P	33.9247	0.998569
681	165	708	34.0468	3P	33.9247	1.0036
682	166	712	33.9983	3P	33.9247	1.00217
683	167	716	33.3607	3P	33.9247	0.983374
684	168	720	33.7608	3P	33.9247	0.995169
685	169	724	33.0052	3P	33.9247	0.972895
686	170	728	32.7175	3P	33.9247	0.964415
687	171	732	33.0008	3P	33.9247	0.972767
688	172	736	32.9198	3P	33.9247	0.970378
689	173	740	33.0658	3P	33.9247	0.974682
690	174	744	32.7431	3P	33.9247	0.965169
691	175	748	32.8836	3P	33.9247	0.969313
692	176	752	32.8351	3P	33.9247	0.967883
693	177	756	32.9175	3P	33.9247	0.970312
694	178	760	33.6723	3P	33.9247	0.992561
695	179	764	33.7988	3P	33.9247	0.996288
696	180	768	33.397	3P	33.9247	0.984446
697	181	772	33.6605	3P	33.9247	0.992212
698	182	776	32.7602	3P	33.9247	0.965674
699	183	780	32.753	3P	33.9247	0.965462
700	184	784	32.8295	3P	33.9247	0.967718
701	185	788	32.4586	3P	33.9247	0.956783
702	186	792	33.2365	3P	33.9247	0.979713
703	187	796	33.4139	3P	33.9247	0.984944
704	188	800	33.483	3P	33.9247	0.986979
705	189	804	32.7393	3P	33.9247	0.965058
706	190	808	33.3499	3P	33.9247	0.983057
707	191	812	32.8514	3P	33.9247	0.968362
708	192	816	32.8786	3P	33.9247	0.969165
709	193	820	32.8355	3P	33.9247	0.967894
710	194	824	32.9217	3P	33.9247	0.970435
711	195	828	32.8378	3P	33.9247	0.967962
712	196	832	32.8719	3P	33.9247	0.968967
713	197	836	32.8155	3P	33.9247	0.967306
714	198	840	32.9852	3P	33.9247	0.972307
715	199	844	33.0115	3P	33.9247	0.973081
716	200	848	32.9412	3P	33.9247	0.971009
717	201	852	32.9565	3P	33.9247	0.97146
718	202	856	32.886	3P	33.9247	0.969384
719	203	860	32.7523	3P	33.9247	0.965443
720	204	864	32.9689	3P	33.9247	0.971825
721	205	868	32.6373	3P	33.9247	0.962052
722	206	872	32.636	3P	33.9247	0.962012
723	207	876	32.6526	3P	33.9247	0.962503
724	208	880	32.4982	3P	33.9247	0.95795
725	209	884	32.704	3P	33.9247	0.964017
726	210	888	32.4425	3P	33.9247	0.956309
727	211	892	33.0737	3P	33.9247	0.974915
728	212	896	32.9733	3P	33.9247	0.971956
729	213	900	33.0433	3P	33.9247	0.974018
730	214	904	33.2047	3P	33.9247	0.978778
731	215	908	32.578	3P	33.9247	0.960304
732	216	912	32.6384	3P	33.9247	0.962084
733	217	916	32.6183	3P	33.9247	0.961491
734	218	920	32.7293	3P	33.9247	0.964763
735	219	924	32.6841	3P	33.9247	0.963432
736	220	928	32.7485	3P	33.9247	0.965329
737	221	932	32.9883	3P	33.9247	0.972399
738	222	936	32.6435	3P	33.9247	0.962234
739	223	940	32.5738	3P	33.9247	0.96018
740	224	944	32.2234	3P	33.9247	0.94985
741	225	948	32.3105	3P	33.9247	0.952417
742	226	952	32.3878	3P	33.9247	0.954697
743	227	956	32.5979	3P	33.9247	0.960889
744	228	960	32.1819	3P	33.9247	0.948627
745	229	964	32.4354	3P	33.9247	0.956101
746	230	968	32.2036	3P	33.9247	0.949268
747	231	972	32.2598	3P	33.9247	0.950925
748	232	976	32.5519	3P	33.9247	0.959533
749	233	980	31.4859	3P	33.9247	0.928112
750	234	984	31.5463	3P	33.9247	0.929891
751	235	988	31.7828	3P	33.9247	0.936862
752	236	992	31.8431	3P	33.9247	0.938639
753	237	996	30.2924	3P	33.9247	0.89293
754	238	1000	31.927	3P	33.9247	0.941114
755	239	1004	31.8632	3P	33.9247	0.939233
756	240	1008	31.8546	3P	33.9247	0.938979
757	241	1012	32.3439	3P	33.9247	0.953402
758	242	1016	31.915	3P	33.9247	0.94076
759	243	1020	32.0252	3P	33.9247	0.944009
760	244	1024	32.2074	3P	33.9247	0.94938
761	245	1028	31.9477	3P	33.9247	0.941725
762	246	1032	32.5937	3P	33.9247	0.960766
763	247	1036	32.4801	3P	33.9247	0.957417
764	248	1040	32.7257	3P	33.9247	0.964657
765	249	1044	32.803	3P	33.9247	0.966937
766	250	1048	32.8497	3P	33.9247	0.968314
767	251	1052	32.9516	3P	33.9247	0.971316
768	252	1056	33.0234	3P	33.9247	0.973433
769	253	1060	32.8473	3P	33.9247	0.968242
770	254	1064	33.2637	3P	33.9247	0.980515
771	255	1068	33.4573	3P	33.9247	0.986222
772	256	1072	33.5445	3P	33.9247	0.988792
773	257	1076	33.9649	3P	33.9247	1.00118

## Sheet: Fig2e_AO_LineProfiles
Distance_.µm.	Gray_Value	group
0	33062.6	AOoff_GFP_LineSegment
0.3181	33033.3	AOoff_GFP_LineSegment
0.6362	33024.4	AOoff_GFP_LineSegment
0.9542	33019.8	AOoff_GFP_LineSegment
1.2723	33022.1	AOoff_GFP_LineSegment
1.5904	33017.6	AOoff_GFP_LineSegment
1.9085	33022.7	AOoff_GFP_LineSegment
2.2266	33024.7	AOoff_GFP_LineSegment
2.5446	33024.6	AOoff_GFP_LineSegment
2.8627	33020.3	AOoff_GFP_LineSegment
3.1808	33015.9	AOoff_GFP_LineSegment
3.4989	33025.4	AOoff_GFP_LineSegment
3.817	33026.3	AOoff_GFP_LineSegment
4.135	33031	AOoff_GFP_LineSegment
4.4531	33025.2	AOoff_GFP_LineSegment
4.7712	33021.4	AOoff_GFP_LineSegment
5.0893	33020.1	AOoff_GFP_LineSegment
5.4074	33023.4	AOoff_GFP_LineSegment
5.7254	33018.3	AOoff_GFP_LineSegment
6.0435	33022.5	AOoff_GFP_LineSegment
6.3616	33023.8	AOoff_GFP_LineSegment
6.6797	33028	AOoff_GFP_LineSegment
6.9978	33018.5	AOoff_GFP_LineSegment
7.3158	33023.8	AOoff_GFP_LineSegment
7.6339	33016.6	AOoff_GFP_LineSegment
7.952	33024.2	AOoff_GFP_LineSegment
8.2701	33017.2	AOoff_GFP_LineSegment
8.5882	33025.4	AOoff_GFP_LineSegment
8.9062	33025.4	AOoff_GFP_LineSegment
9.2243	33021.4	AOoff_GFP_LineSegment
9.5424	33020.4	AOoff_GFP_LineSegment
9.8605	33018.8	AOoff_GFP_LineSegment
10.1786	33025.2	AOoff_GFP_LineSegment
10.4966	33037.5	AOoff_GFP_LineSegment
10.8147	33029.2	AOoff_GFP_LineSegment
11.1328	33023.8	AOoff_GFP_LineSegment
11.4509	33021	AOoff_GFP_LineSegment
11.769	33025.2	AOoff_GFP_LineSegment
12.087	33040.9	AOoff_GFP_LineSegment
12.4051	33040.3	AOoff_GFP_LineSegment
12.7232	33026.3	AOoff_GFP_LineSegment
13.0413	33034	AOoff_GFP_LineSegment
13.3594	33032.7	AOoff_GFP_LineSegment
13.6774	33028.4	AOoff_GFP_LineSegment
13.9955	33026.7	AOoff_GFP_LineSegment
14.3136	33021.1	AOoff_GFP_LineSegment
14.6317	33023.9	AOoff_GFP_LineSegment
14.9498	33038.3	AOoff_GFP_LineSegment
15.2678	33053.6	AOoff_GFP_LineSegment
15.5859	33028.7	AOoff_GFP_LineSegment
15.904	33034.8	AOoff_GFP_LineSegment
16.2221	33047.1	AOoff_GFP_LineSegment
16.5402	33040	AOoff_GFP_LineSegment
16.8582	33059.2	AOoff_GFP_LineSegment
17.1763	33044.1	AOoff_GFP_LineSegment
17.4944	33035.6	AOoff_GFP_LineSegment
17.8125	33044.3	AOoff_GFP_LineSegment
18.1306	33047	AOoff_GFP_LineSegment
18.4486	33033	AOoff_GFP_LineSegment
18.7667	33040.7	AOoff_GFP_LineSegment
19.0848	33034.9	AOoff_GFP_LineSegment
19.4029	33023.7	AOoff_GFP_LineSegment
19.721	33024.4	AOoff_GFP_LineSegment
20.039	33018.8	AOoff_GFP_LineSegment
20.3571	33017.7	AOoff_GFP_LineSegment
20.6752	33024.2	AOoff_GFP_LineSegment
20.9933	33026.5	AOoff_GFP_LineSegment
21.3114	33030.5	AOoff_GFP_LineSegment
21.6294	33018.6	AOoff_GFP_LineSegment
21.9475	33030.8	AOoff_GFP_LineSegment
22.2656	33025.2	AOoff_GFP_LineSegment
22.5837	33032.3	AOoff_GFP_LineSegment
22.9018	33019.9	AOoff_GFP_LineSegment
23.2198	33023.2	AOoff_GFP_LineSegment
23.5379	33032.5	AOoff_GFP_LineSegment
23.856	33038.2	AOoff_GFP_LineSegment
24.1741	33023.1	AOoff_GFP_LineSegment
24.4922	33027.2	AOoff_GFP_LineSegment
24.8102	33018.3	AOoff_GFP_LineSegment
25.1283	33022.3	AOoff_GFP_LineSegment
25.4464	33027.2	AOoff_GFP_LineSegment
25.7645	33025.4	AOoff_GFP_LineSegment
26.0826	33024.8	AOoff_GFP_LineSegment
26.4006	33025	AOoff_GFP_LineSegment
26.7187	33018.1	AOoff_GFP_LineSegment
27.0368	33023.9	AOoff_GFP_LineSegment
27.3549	33028.6	AOoff_GFP_LineSegment
27.673	33036.4	AOoff_GFP_LineSegment
27.991	33030.5	AOoff_GFP_LineSegment
28.3091	33021.8	AOoff_GFP_LineSegment
28.6272	33029.2	AOoff_GFP_LineSegment
28.9453	33018.6	AOoff_GFP_LineSegment
29.2634	33028.7	AOoff_GFP_LineSegment
29.5814	33029	AOoff_GFP_LineSegment
29.8995	33064.8	AOoff_GFP_LineSegment
0	-197.8	AOoff_THG_LineSegment
0.3181	20.661	AOoff_THG_LineSegment
0.6362	178.64	AOoff_THG_LineSegment
0.9542	33.032	AOoff_THG_LineSegment
1.2723	-113.187	AOoff_THG_LineSegment
1.5904	-179.922	AOoff_THG_LineSegment
1.9085	25.831	AOoff_THG_LineSegment
2.2266	-119.865	AOoff_THG_LineSegment
2.5446	-183.738	AOoff_THG_LineSegment
2.8627	-97.496	AOoff_THG_LineSegment
3.1808	19.921	AOoff_THG_LineSegment
3.4989	-265.559	AOoff_THG_LineSegment
3.817	-27.547	AOoff_THG_LineSegment
4.135	111.831	AOoff_THG_LineSegment
4.4531	-48.871	AOoff_THG_LineSegment
4.7712	-201.929	AOoff_THG_LineSegment
5.0893	-259.401	AOoff_THG_LineSegment
5.4074	-127.779	AOoff_THG_LineSegment
5.7254	-103.612	AOoff_THG_LineSegment
6.0435	-172.694	AOoff_THG_LineSegment
6.3616	-34.254	AOoff_THG_LineSegment
6.6797	29.743	AOoff_THG_LineSegment
6.9978	-219.444	AOoff_THG_LineSegment
7.3158	409.073	AOoff_THG_LineSegment
7.6339	88.009	AOoff_THG_LineSegment
7.952	97.878	AOoff_THG_LineSegment
8.2701	213.115	AOoff_THG_LineSegment
8.5882	208.316	AOoff_THG_LineSegment
8.9062	-36.224	AOoff_THG_LineSegment
9.2243	-283.473	AOoff_THG_LineSegment
9.5424	-139.979	AOoff_THG_LineSegment
9.8605	-222.154	AOoff_THG_LineSegment
10.1786	25.749	AOoff_THG_LineSegment
10.4966	-249.558	AOoff_THG_LineSegment
10.8147	-221.016	AOoff_THG_LineSegment
11.1328	-250.991	AOoff_THG_LineSegment
11.4509	-262.555	AOoff_THG_LineSegment
11.769	-162.117	AOoff_THG_LineSegment
12.087	-84.323	AOoff_THG_LineSegment
12.4051	471.7	AOoff_THG_LineSegment
12.7232	714.952	AOoff_THG_LineSegment
13.0413	1050.75	AOoff_THG_LineSegment
13.3594	960.79	AOoff_THG_LineSegment
13.6774	762.575	AOoff_THG_LineSegment
13.9955	806.695	AOoff_THG_LineSegment
14.3136	489.285	AOoff_THG_LineSegment
14.6317	105.629	AOoff_THG_LineSegment
14.9498	84.971	AOoff_THG_LineSegment
15.2678	-65.018	AOoff_THG_LineSegment
15.5859	-106.05	AOoff_THG_LineSegment
15.904	-146.708	AOoff_THG_LineSegment
16.2221	49.384	AOoff_THG_LineSegment
16.5402	-105.922	AOoff_THG_LineSegment
16.8582	-236.065	AOoff_THG_LineSegment
17.1763	152.52	AOoff_THG_LineSegment
17.4944	-88.685	AOoff_THG_LineSegment
17.8125	111.745	AOoff_THG_LineSegment
18.1306	-32.266	AOoff_THG_LineSegment
18.4486	-119.25	AOoff_THG_LineSegment
18.7667	-195.436	AOoff_THG_LineSegment
19.0848	181.157	AOoff_THG_LineSegment
19.4029	-6.014	AOoff_THG_LineSegment
19.721	-127.443	AOoff_THG_LineSegment
20.039	-142.925	AOoff_THG_LineSegment
20.3571	-29.959	AOoff_THG_LineSegment
20.6752	-37.349	AOoff_THG_LineSegment
20.9933	-122.716	AOoff_THG_LineSegment
21.3114	-107.274	AOoff_THG_LineSegment
21.6294	-19.377	AOoff_THG_LineSegment
21.9475	-84.17	AOoff_THG_LineSegment
22.2656	301.988	AOoff_THG_LineSegment
22.5837	-33.66	AOoff_THG_LineSegment
22.9018	76.702	AOoff_THG_LineSegment
23.2198	-146.42	AOoff_THG_LineSegment
23.5379	-13.683	AOoff_THG_LineSegment
23.856	-51.985	AOoff_THG_LineSegment
24.1741	38.883	AOoff_THG_LineSegment
24.4922	-84.9	AOoff_THG_LineSegment
24.8102	-240.227	AOoff_THG_LineSegment
25.1283	-269.667	AOoff_THG_LineSegment
25.4464	-226.092	AOoff_THG_LineSegment
25.7645	-205.291	AOoff_THG_LineSegment
26.0826	-279.943	AOoff_THG_LineSegment
26.4006	-86.767	AOoff_THG_LineSegment
26.7187	-231.129	AOoff_THG_LineSegment
27.0368	-208.421	AOoff_THG_LineSegment
27.3549	-376.555	AOoff_THG_LineSegment
27.673	-152.369	AOoff_THG_LineSegment
27.991	-170.038	AOoff_THG_LineSegment
28.3091	-85.374	AOoff_THG_LineSegment
28.6272	-175.319	AOoff_THG_LineSegment
28.9453	-220.56	AOoff_THG_LineSegment
29.2634	10.132	AOoff_THG_LineSegment
29.5814	-21.236	AOoff_THG_LineSegment
29.8995	-31.81	AOoff_THG_LineSegment
30.2176	-110.644	AOoff_THG_LineSegment
30.5357	93.98	AOoff_THG_LineSegment
30.8538	-78.637	AOoff_THG_LineSegment
31.1718	-72.43	AOoff_THG_LineSegment
31.4899	-8.916	AOoff_THG_LineSegment
31.808	203.641	AOoff_THG_LineSegment
32.1261	-230.572	AOoff_THG_LineSegment
32.4442	-72.565	AOoff_THG_LineSegment
32.7622	-323.655	AOoff_THG_LineSegment
33.0803	-348.33	AOoff_THG_LineSegment
33.3984	-364.184	AOoff_THG_LineSegment
33.7165	-117.654	AOoff_THG_LineSegment
34.0346	-230.071	AOoff_THG_LineSegment
34.3526	-233.804	AOoff_THG_LineSegment
34.6707	-280.089	AOoff_THG_LineSegment
34.9888	-287.081	AOoff_THG_LineSegment
35.3069	-192.613	AOoff_THG_LineSegment
35.625	-317.1	AOoff_THG_LineSegment
35.943	-180.856	AOoff_THG_LineSegment
36.2611	-270.741	AOoff_THG_LineSegment
36.5792	-105.695	AOoff_THG_LineSegment
36.8973	-107.303	AOoff_THG_LineSegment
37.2154	-350.344	AOoff_THG_LineSegment
37.5334	-163.26	AOoff_THG_LineSegment
37.8515	-213.522	AOoff_THG_LineSegment
38.1696	-358.105	AOoff_THG_LineSegment
38.4877	-79.076	AOoff_THG_LineSegment
38.8058	-73.011	AOoff_THG_LineSegment
39.1238	-80.978	AOoff_THG_LineSegment
39.4419	-107.313	AOoff_THG_LineSegment
39.76	-202.827	AOoff_THG_LineSegment
40.0781	-275.115	AOoff_THG_LineSegment
40.3962	-259.978	AOoff_THG_LineSegment
40.7142	-352.145	AOoff_THG_LineSegment
41.0323	-201.619	AOoff_THG_LineSegment
41.3504	45.536	AOoff_THG_LineSegment
41.6685	-91.45	AOoff_THG_LineSegment
41.9866	-297.595	AOoff_THG_LineSegment
42.3046	-175.681	AOoff_THG_LineSegment
42.6227	-247.148	AOoff_THG_LineSegment
42.9408	-283.615	AOoff_THG_LineSegment
43.2589	-231.718	AOoff_THG_LineSegment
43.577	-288.161	AOoff_THG_LineSegment
43.895	-220.747	AOoff_THG_LineSegment
44.2131	-224.34	AOoff_THG_LineSegment
44.5312	-316.452	AOoff_THG_LineSegment
44.8493	-366.81	AOoff_THG_LineSegment
45.1674	-166.71	AOoff_THG_LineSegment
45.4854	-174.846	AOoff_THG_LineSegment
45.8035	-313.385	AOoff_THG_LineSegment
46.1216	-286.008	AOoff_THG_LineSegment
46.4397	-69.379	AOoff_THG_LineSegment
46.7578	-167.712	AOoff_THG_LineSegment
47.0758	-317.173	AOoff_THG_LineSegment
47.3939	-290.865	AOoff_THG_LineSegment
47.712	-87.695	AOoff_THG_LineSegment
48.0301	-177.419	AOoff_THG_LineSegment
48.3482	-123.378	AOoff_THG_LineSegment
48.6662	-199.589	AOoff_THG_LineSegment
48.9843	-96.211	AOoff_THG_LineSegment
49.3024	-149.35	AOoff_THG_LineSegment
49.6205	-245.223	AOoff_THG_LineSegment
49.9386	-198.822	AOoff_THG_LineSegment
50.2566	-187.081	AOoff_THG_LineSegment
50.5747	-314.547	AOoff_THG_LineSegment
50.8928	-295.145	AOoff_THG_LineSegment
51.2109	-242.641	AOoff_THG_LineSegment
51.529	-240.599	AOoff_THG_LineSegment
51.847	-355.085	AOoff_THG_LineSegment
52.1651	-166.813	AOoff_THG_LineSegment
52.4832	-132.593	AOoff_THG_LineSegment
52.8013	-196.27	AOoff_THG_LineSegment
53.1194	-264.182	AOoff_THG_LineSegment
53.4374	-145.421	AOoff_THG_LineSegment
53.7555	-235.146	AOoff_THG_LineSegment
54.0736	-259.131	AOoff_THG_LineSegment
54.3917	-276.887	AOoff_THG_LineSegment
54.7098	-74.423	AOoff_THG_LineSegment
0	33002.3	AOoffDenoise_GFP_LineSegment
0.3181	33003.9	AOoffDenoise_GFP_LineSegment
0.6362	33004.8	AOoffDenoise_GFP_LineSegment
0.9542	33003.7	AOoffDenoise_GFP_LineSegment
1.2723	33002.2	AOoffDenoise_GFP_LineSegment
1.5904	33002.8	AOoffDenoise_GFP_LineSegment
1.9085	33004	AOoffDenoise_GFP_LineSegment
2.2266	33004.6	AOoffDenoise_GFP_LineSegment
2.5446	33004.3	AOoffDenoise_GFP_LineSegment
2.8627	33003.6	AOoffDenoise_GFP_LineSegment
3.1808	33002.7	AOoffDenoise_GFP_LineSegment
3.4989	33003.3	AOoffDenoise_GFP_LineSegment
3.817	33004.4	AOoffDenoise_GFP_LineSegment
4.135	33004.4	AOoffDenoise_GFP_LineSegment
4.4531	33002.6	AOoffDenoise_GFP_LineSegment
4.7712	33003.1	AOoffDenoise_GFP_LineSegment
5.0893	33004.3	AOoffDenoise_GFP_LineSegment
5.4074	33003.1	AOoffDenoise_GFP_LineSegment
5.7254	33002.9	AOoffDenoise_GFP_LineSegment
6.0435	33003.4	AOoffDenoise_GFP_LineSegment
6.3616	33003.3	AOoffDenoise_GFP_LineSegment
6.6797	33003.3	AOoffDenoise_GFP_LineSegment
6.9978	33003.5	AOoffDenoise_GFP_LineSegment
7.3158	33003.1	AOoffDenoise_GFP_LineSegment
7.6339	33002.6	AOoffDenoise_GFP_LineSegment
7.952	33003.4	AOoffDenoise_GFP_LineSegment
8.2701	33004.2	AOoffDenoise_GFP_LineSegment
8.5882	33003.5	AOoffDenoise_GFP_LineSegment
8.9062	33002.9	AOoffDenoise_GFP_LineSegment
9.2243	33003.2	AOoffDenoise_GFP_LineSegment
9.5424	33004.5	AOoffDenoise_GFP_LineSegment
9.8605	33004	AOoffDenoise_GFP_LineSegment
10.1786	33003.3	AOoffDenoise_GFP_LineSegment
10.4966	33003.2	AOoffDenoise_GFP_LineSegment
10.8147	33002.8	AOoffDenoise_GFP_LineSegment
11.1328	33003.6	AOoffDenoise_GFP_LineSegment
11.4509	33005.2	AOoffDenoise_GFP_LineSegment
11.769	33007.2	AOoffDenoise_GFP_LineSegment
12.087	33007.9	AOoffDenoise_GFP_LineSegment
12.4051	33008.3	AOoffDenoise_GFP_LineSegment
12.7232	33010.6	AOoffDenoise_GFP_LineSegment
13.0413	33011.1	AOoffDenoise_GFP_LineSegment
13.3594	33009	AOoffDenoise_GFP_LineSegment
13.6774	33006	AOoffDenoise_GFP_LineSegment
13.9955	33006.2	AOoffDenoise_GFP_LineSegment
14.3136	33006.6	AOoffDenoise_GFP_LineSegment
14.6317	33007.1	AOoffDenoise_GFP_LineSegment
14.9498	33006.9	AOoffDenoise_GFP_LineSegment
15.2678	33008	AOoffDenoise_GFP_LineSegment
15.5859	33010.9	AOoffDenoise_GFP_LineSegment
15.904	33014.5	AOoffDenoise_GFP_LineSegment
16.2221	33020.7	AOoffDenoise_GFP_LineSegment
16.5402	33024.8	AOoffDenoise_GFP_LineSegment
16.8582	33026.6	AOoffDenoise_GFP_LineSegment
17.1763	33025.5	AOoffDenoise_GFP_LineSegment
17.4944	33022.4	AOoffDenoise_GFP_LineSegment
17.8125	33017.9	AOoffDenoise_GFP_LineSegment
18.1306	33012.9	AOoffDenoise_GFP_LineSegment
18.4486	33008.1	AOoffDenoise_GFP_LineSegment
18.7667	33005.9	AOoffDenoise_GFP_LineSegment
19.0848	33005.4	AOoffDenoise_GFP_LineSegment
19.4029	33005.1	AOoffDenoise_GFP_LineSegment
19.721	33003	AOoffDenoise_GFP_LineSegment
20.039	33002.8	AOoffDenoise_GFP_LineSegment
20.3571	33003.4	AOoffDenoise_GFP_LineSegment
20.6752	33004	AOoffDenoise_GFP_LineSegment
20.9933	33004.1	AOoffDenoise_GFP_LineSegment
21.3114	33003.4	AOoffDenoise_GFP_LineSegment
21.6294	33003.4	AOoffDenoise_GFP_LineSegment
21.9475	33004	AOoffDenoise_GFP_LineSegment
22.2656	33004.4	AOoffDenoise_GFP_LineSegment
22.5837	33004.4	AOoffDenoise_GFP_LineSegment
22.9018	33003.4	AOoffDenoise_GFP_LineSegment
23.2198	33003.6	AOoffDenoise_GFP_LineSegment
23.5379	33004.9	AOoffDenoise_GFP_LineSegment
23.856	33005.1	AOoffDenoise_GFP_LineSegment
24.1741	33004	AOoffDenoise_GFP_LineSegment
24.4922	33003.1	AOoffDenoise_GFP_LineSegment
24.8102	33004.1	AOoffDenoise_GFP_LineSegment
25.1283	33004.7	AOoffDenoise_GFP_LineSegment
25.4464	33004.4	AOoffDenoise_GFP_LineSegment
25.7645	33003.1	AOoffDenoise_GFP_LineSegment
26.0826	33003.3	AOoffDenoise_GFP_LineSegment
26.4006	33003.4	AOoffDenoise_GFP_LineSegment
26.7187	33003.7	AOoffDenoise_GFP_LineSegment
27.0368	33004.7	AOoffDenoise_GFP_LineSegment
27.3549	33004.4	AOoffDenoise_GFP_LineSegment
27.673	33004.6	AOoffDenoise_GFP_LineSegment
27.991	33004.7	AOoffDenoise_GFP_LineSegment
28.3091	33005	AOoffDenoise_GFP_LineSegment
28.6272	33003.1	AOoffDenoise_GFP_LineSegment
28.9453	33002.5	AOoffDenoise_GFP_LineSegment
29.2634	33003.8	AOoffDenoise_GFP_LineSegment
29.5814	33004.7	AOoffDenoise_GFP_LineSegment
29.8995	33003.5	AOoffDenoise_GFP_LineSegment
0	33148.2	AOon_GFP_LineSegment
0.3181	33083.2	AOon_GFP_LineSegment
0.6362	33056.2	AOon_GFP_LineSegment
0.9542	33043.2	AOon_GFP_LineSegment
1.2723	33058.8	AOon_GFP_LineSegment
1.5904	33043.4	AOon_GFP_LineSegment
1.9085	33053.4	AOon_GFP_LineSegment
2.2266	33056.7	AOon_GFP_LineSegment
2.5446	33056	AOon_GFP_LineSegment
2.8627	33046.1	AOon_GFP_LineSegment
3.1808	33038.5	AOon_GFP_LineSegment
3.4989	33065.2	AOon_GFP_LineSegment
3.817	33053.4	AOon_GFP_LineSegment
4.135	33063.7	AOon_GFP_LineSegment
4.4531	33061.1	AOon_GFP_LineSegment
4.7712	33052.4	AOon_GFP_LineSegment
5.0893	33041.1	AOon_GFP_LineSegment
5.4074	33056.4	AOon_GFP_LineSegment
5.7254	33047.3	AOon_GFP_LineSegment
6.0435	33064.8	AOon_GFP_LineSegment
6.3616	33056.4	AOon_GFP_LineSegment
6.6797	33068	AOon_GFP_LineSegment
6.9978	33053.9	AOon_GFP_LineSegment
7.3158	33062.7	AOon_GFP_LineSegment
7.6339	33044.1	AOon_GFP_LineSegment
7.952	33066.1	AOon_GFP_LineSegment
8.2701	33048.2	AOon_GFP_LineSegment
8.5882	33053.6	AOon_GFP_LineSegment
8.9062	33058.2	AOon_GFP_LineSegment
9.2243	33059.5	AOon_GFP_LineSegment
9.5424	33048.8	AOon_GFP_LineSegment
9.8605	33057.7	AOon_GFP_LineSegment
10.1786	33062.7	AOon_GFP_LineSegment
10.4966	33066.8	AOon_GFP_LineSegment
10.8147	33094.8	AOon_GFP_LineSegment
11.1328	33136.8	AOon_GFP_LineSegment
11.4509	33165	AOon_GFP_LineSegment
11.769	33178.3	AOon_GFP_LineSegment
12.087	33122.7	AOon_GFP_LineSegment
12.4051	33111.3	AOon_GFP_LineSegment
12.7232	33102.4	AOon_GFP_LineSegment
13.0413	33083.8	AOon_GFP_LineSegment
13.3594	33059.9	AOon_GFP_LineSegment
13.6774	33066.2	AOon_GFP_LineSegment
13.9955	33074.5	AOon_GFP_LineSegment
14.3136	33056	AOon_GFP_LineSegment
14.6317	33061.3	AOon_GFP_LineSegment
14.9498	33097.2	AOon_GFP_LineSegment
15.2678	33065.8	AOon_GFP_LineSegment
15.5859	33068.8	AOon_GFP_LineSegment
15.904	33076.5	AOon_GFP_LineSegment
16.2221	33125.7	AOon_GFP_LineSegment
16.5402	33153.2	AOon_GFP_LineSegment
16.8582	33178.8	AOon_GFP_LineSegment
17.1763	33134.7	AOon_GFP_LineSegment
17.4944	33097.8	AOon_GFP_LineSegment
17.8125	33070.8	AOon_GFP_LineSegment
18.1306	33052.5	AOon_GFP_LineSegment
18.4486	33046.9	AOon_GFP_LineSegment
18.7667	33061.5	AOon_GFP_LineSegment
19.0848	33064.1	AOon_GFP_LineSegment
19.4029	33056.2	AOon_GFP_LineSegment
19.721	33062.8	AOon_GFP_LineSegment
20.039	33046	AOon_GFP_LineSegment
20.3571	33047.5	AOon_GFP_LineSegment
20.6752	33063.1	AOon_GFP_LineSegment
20.9933	33060.2	AOon_GFP_LineSegment
21.3114	33059.2	AOon_GFP_LineSegment
21.6294	33058.2	AOon_GFP_LineSegment
21.9475	33056.1	AOon_GFP_LineSegment
22.2656	33045	AOon_GFP_LineSegment
22.5837	33058.9	AOon_GFP_LineSegment
22.9018	33049.5	AOon_GFP_LineSegment
23.2198	33060.1	AOon_GFP_LineSegment
23.5379	33064.9	AOon_GFP_LineSegment
23.856	33068.1	AOon_GFP_LineSegment
24.1741	33050.6	AOon_GFP_LineSegment
24.4922	33055.4	AOon_GFP_LineSegment
24.8102	33040.4	AOon_GFP_LineSegment
25.1283	33055.9	AOon_GFP_LineSegment
25.4464	33062.8	AOon_GFP_LineSegment
25.7645	33061.7	AOon_GFP_LineSegment
26.0826	33061.2	AOon_GFP_LineSegment
26.4006	33072.5	AOon_GFP_LineSegment
26.7187	33072.3	AOon_GFP_LineSegment
27.0368	33073.4	AOon_GFP_LineSegment
27.3549	33106	AOon_GFP_LineSegment
27.673	33077.4	AOon_GFP_LineSegment
27.991	33086.9	AOon_GFP_LineSegment
28.3091	33048.6	AOon_GFP_LineSegment
28.6272	33068.3	AOon_GFP_LineSegment
28.9453	33056.5	AOon_GFP_LineSegment
29.2634	33055.9	AOon_GFP_LineSegment
29.5814	33048.2	AOon_GFP_LineSegment
29.8995	33147.9	AOon_GFP_LineSegment
0	288.131	AOon_THG_LineSegment
0.3181	89.985	AOon_THG_LineSegment
0.6362	186.97	AOon_THG_LineSegment
0.9542	72.715	AOon_THG_LineSegment
1.2723	237.852	AOon_THG_LineSegment
1.5904	-6.32	AOon_THG_LineSegment
1.9085	-132.254	AOon_THG_LineSegment
2.2266	-40.753	AOon_THG_LineSegment
2.5446	23.769	AOon_THG_LineSegment
2.8627	661.557	AOon_THG_LineSegment
3.1808	955.184	AOon_THG_LineSegment
3.4989	343.495	AOon_THG_LineSegment
3.817	3.085	AOon_THG_LineSegment
4.135	380.591	AOon_THG_LineSegment
4.4531	582.59	AOon_THG_LineSegment
4.7712	234.648	AOon_THG_LineSegment
5.0893	344.94	AOon_THG_LineSegment
5.4074	294.677	AOon_THG_LineSegment
5.7254	-16.545	AOon_THG_LineSegment
6.0435	-45.783	AOon_THG_LineSegment
6.3616	131.092	AOon_THG_LineSegment
6.6797	208.874	AOon_THG_LineSegment
6.9978	971.692	AOon_THG_LineSegment
7.3158	1647.05	AOon_THG_LineSegment
7.6339	1704.97	AOon_THG_LineSegment
7.952	2315.01	AOon_THG_LineSegment
8.2701	2254.52	AOon_THG_LineSegment
8.5882	2195.27	AOon_THG_LineSegment
8.9062	1191.04	AOon_THG_LineSegment
9.2243	172.676	AOon_THG_LineSegment
9.5424	128.313	AOon_THG_LineSegment
9.8605	64.477	AOon_THG_LineSegment
10.1786	-94.749	AOon_THG_LineSegment
10.4966	-161.825	AOon_THG_LineSegment
10.8147	-6.409	AOon_THG_LineSegment
11.1328	350.63	AOon_THG_LineSegment
11.4509	362.654	AOon_THG_LineSegment
11.769	679.233	AOon_THG_LineSegment
12.087	1179.84	AOon_THG_LineSegment
12.4051	2107.39	AOon_THG_LineSegment
12.7232	2611.91	AOon_THG_LineSegment
13.0413	3079.46	AOon_THG_LineSegment
13.3594	2232.33	AOon_THG_LineSegment
13.6774	2303.35	AOon_THG_LineSegment
13.9955	1310.88	AOon_THG_LineSegment
14.3136	512.443	AOon_THG_LineSegment
14.6317	190.086	AOon_THG_LineSegment
14.9498	344.498	AOon_THG_LineSegment
15.2678	356.426	AOon_THG_LineSegment
15.5859	458.752	AOon_THG_LineSegment
15.904	631.189	AOon_THG_LineSegment
16.2221	1161.63	AOon_THG_LineSegment
16.5402	1159.8	AOon_THG_LineSegment
16.8582	1291.08	AOon_THG_LineSegment
17.1763	1387.42	AOon_THG_LineSegment
17.4944	1484.08	AOon_THG_LineSegment
17.8125	1527.88	AOon_THG_LineSegment
18.1306	923.225	AOon_THG_LineSegment
18.4486	558.968	AOon_THG_LineSegment
18.7667	486.095	AOon_THG_LineSegment
19.0848	270.701	AOon_THG_LineSegment
19.4029	564.832	AOon_THG_LineSegment
19.721	788.339	AOon_THG_LineSegment
20.039	1114.37	AOon_THG_LineSegment
20.3571	1312.62	AOon_THG_LineSegment
20.6752	1016.8	AOon_THG_LineSegment
20.9933	733.862	AOon_THG_LineSegment
21.3114	761.781	AOon_THG_LineSegment
21.6294	917.067	AOon_THG_LineSegment
21.9475	1376.52	AOon_THG_LineSegment
22.2656	1347.71	AOon_THG_LineSegment
22.5837	1569.5	AOon_THG_LineSegment
22.9018	1368.97	AOon_THG_LineSegment
23.2198	1278.28	AOon_THG_LineSegment
23.5379	967.613	AOon_THG_LineSegment
23.856	877.457	AOon_THG_LineSegment
24.1741	508.645	AOon_THG_LineSegment
24.4922	783.414	AOon_THG_LineSegment
24.8102	269.101	AOon_THG_LineSegment
25.1283	497.969	AOon_THG_LineSegment
25.4464	330.026	AOon_THG_LineSegment
25.7645	402.337	AOon_THG_LineSegment
26.0826	783.538	AOon_THG_LineSegment
26.4006	1189.76	AOon_THG_LineSegment
26.7187	1103.13	AOon_THG_LineSegment
27.0368	787.501	AOon_THG_LineSegment
27.3549	1326.85	AOon_THG_LineSegment
27.673	1095.98	AOon_THG_LineSegment
27.991	1113.49	AOon_THG_LineSegment
28.3091	1075.51	AOon_THG_LineSegment
28.6272	1571.94	AOon_THG_LineSegment
28.9453	1111.96	AOon_THG_LineSegment
29.2634	1163.26	AOon_THG_LineSegment
29.5814	839.657	AOon_THG_LineSegment
29.8995	1538.93	AOon_THG_LineSegment
30.2176	962.288	AOon_THG_LineSegment
30.5357	858.661	AOon_THG_LineSegment
30.8538	690.421	AOon_THG_LineSegment
31.1718	973.344	AOon_THG_LineSegment
31.4899	794.019	AOon_THG_LineSegment
31.808	379.379	AOon_THG_LineSegment
32.1261	224.55	AOon_THG_LineSegment
32.4442	-116.478	AOon_THG_LineSegment
32.7622	-161.557	AOon_THG_LineSegment
33.0803	-9.418	AOon_THG_LineSegment
33.3984	38.776	AOon_THG_LineSegment
33.7165	-206.095	AOon_THG_LineSegment
34.0346	-19.337	AOon_THG_LineSegment
34.3526	165.78	AOon_THG_LineSegment
34.6707	96.136	AOon_THG_LineSegment
34.9888	-204.699	AOon_THG_LineSegment
35.3069	-155.245	AOon_THG_LineSegment
35.625	-200.251	AOon_THG_LineSegment
35.943	-340.176	AOon_THG_LineSegment
36.2611	-245.115	AOon_THG_LineSegment
36.5792	-223.601	AOon_THG_LineSegment
36.8973	-119.321	AOon_THG_LineSegment
37.2154	-198.569	AOon_THG_LineSegment
37.5334	-241.627	AOon_THG_LineSegment
37.8515	-141.158	AOon_THG_LineSegment
38.1696	-166.843	AOon_THG_LineSegment
38.4877	47.964	AOon_THG_LineSegment
38.8058	-71.972	AOon_THG_LineSegment
39.1238	-83.598	AOon_THG_LineSegment
39.4419	155.59	AOon_THG_LineSegment
39.76	-36.652	AOon_THG_LineSegment
40.0781	-44.027	AOon_THG_LineSegment
40.3962	333.787	AOon_THG_LineSegment
40.7142	247.411	AOon_THG_LineSegment
41.0323	188.92	AOon_THG_LineSegment
41.3504	375.753	AOon_THG_LineSegment
41.6685	866.522	AOon_THG_LineSegment
41.9866	732.948	AOon_THG_LineSegment
42.3046	677.375	AOon_THG_LineSegment
42.6227	445.548	AOon_THG_LineSegment
42.9408	169.08	AOon_THG_LineSegment
43.2589	20.9	AOon_THG_LineSegment
43.577	-41.765	AOon_THG_LineSegment
43.895	55.071	AOon_THG_LineSegment
44.2131	-115.598	AOon_THG_LineSegment
44.5312	30.929	AOon_THG_LineSegment
44.8493	366.2	AOon_THG_LineSegment
45.1674	179.69	AOon_THG_LineSegment
45.4854	-18.002	AOon_THG_LineSegment
45.8035	120.478	AOon_THG_LineSegment
46.1216	166.475	AOon_THG_LineSegment
46.4397	-89.985	AOon_THG_LineSegment
46.7578	121.179	AOon_THG_LineSegment
47.0758	267.477	AOon_THG_LineSegment
47.3939	-23.419	AOon_THG_LineSegment
47.712	20.924	AOon_THG_LineSegment
48.0301	174.741	AOon_THG_LineSegment
48.3482	29.292	AOon_THG_LineSegment
48.6662	-81.132	AOon_THG_LineSegment
48.9843	217.263	AOon_THG_LineSegment
49.3024	70.241	AOon_THG_LineSegment
49.6205	89.173	AOon_THG_LineSegment
49.9386	159.297	AOon_THG_LineSegment
50.2566	567.508	AOon_THG_LineSegment
50.5747	35.215	AOon_THG_LineSegment
50.8928	-117.86	AOon_THG_LineSegment
51.2109	-23.068	AOon_THG_LineSegment
51.529	38.419	AOon_THG_LineSegment
51.847	-112.309	AOon_THG_LineSegment
52.1651	-8.623	AOon_THG_LineSegment
52.4832	-4.965	AOon_THG_LineSegment
52.8013	-56.739	AOon_THG_LineSegment
53.1194	77.771	AOon_THG_LineSegment
53.4374	94.513	AOon_THG_LineSegment
53.7555	-101.576	AOon_THG_LineSegment
54.0736	-5.242	AOon_THG_LineSegment
54.3917	-146.983	AOon_THG_LineSegment
54.7098	-85.558	AOon_THG_LineSegment
0	32999.1	AOonDenoise_GFP_LineSegment
0.3181	32999.3	AOonDenoise_GFP_LineSegment
0.6362	32999.3	AOonDenoise_GFP_LineSegment
0.9542	32999.1	AOonDenoise_GFP_LineSegment
1.2723	32999.2	AOonDenoise_GFP_LineSegment
1.5904	32999	AOonDenoise_GFP_LineSegment
1.9085	32999.3	AOonDenoise_GFP_LineSegment
2.2266	32999.2	AOonDenoise_GFP_LineSegment
2.5446	32999.1	AOonDenoise_GFP_LineSegment
2.8627	32999.3	AOonDenoise_GFP_LineSegment
3.1808	32999.2	AOonDenoise_GFP_LineSegment
3.4989	32999.3	AOonDenoise_GFP_LineSegment
3.817	32999.4	AOonDenoise_GFP_LineSegment
4.135	32999.3	AOonDenoise_GFP_LineSegment
4.4531	32999.4	AOonDenoise_GFP_LineSegment
4.7712	32999	AOonDenoise_GFP_LineSegment
5.0893	32998.5	AOonDenoise_GFP_LineSegment
5.4074	32998.4	AOonDenoise_GFP_LineSegment
5.7254	32998.9	AOonDenoise_GFP_LineSegment
6.0435	32999.1	AOonDenoise_GFP_LineSegment
6.3616	32999.9	AOonDenoise_GFP_LineSegment
6.6797	32999.6	AOonDenoise_GFP_LineSegment
6.9978	33000	AOonDenoise_GFP_LineSegment
7.3158	32999.7	AOonDenoise_GFP_LineSegment
7.6339	32999.5	AOonDenoise_GFP_LineSegment
7.952	32999.3	AOonDenoise_GFP_LineSegment
8.2701	32999.2	AOonDenoise_GFP_LineSegment
8.5882	32999.3	AOonDenoise_GFP_LineSegment
8.9062	32999.3	AOonDenoise_GFP_LineSegment
9.2243	32999.6	AOonDenoise_GFP_LineSegment
9.5424	33000	AOonDenoise_GFP_LineSegment
9.8605	32999.8	AOonDenoise_GFP_LineSegment
10.1786	33000.7	AOonDenoise_GFP_LineSegment
10.4966	33008.4	AOonDenoise_GFP_LineSegment
10.8147	33037	AOonDenoise_GFP_LineSegment
11.1328	33086.1	AOonDenoise_GFP_LineSegment
11.4509	33131	AOonDenoise_GFP_LineSegment
11.769	33143.9	AOonDenoise_GFP_LineSegment
12.087	33125.6	AOonDenoise_GFP_LineSegment
12.4051	33085	AOonDenoise_GFP_LineSegment
12.7232	33055.3	AOonDenoise_GFP_LineSegment
13.0413	33032	AOonDenoise_GFP_LineSegment
13.3594	33021.1	AOonDenoise_GFP_LineSegment
13.6774	33016.5	AOonDenoise_GFP_LineSegment
13.9955	33014	AOonDenoise_GFP_LineSegment
14.3136	33013.3	AOonDenoise_GFP_LineSegment
14.6317	33012.8	AOonDenoise_GFP_LineSegment
14.9498	33013.3	AOonDenoise_GFP_LineSegment
15.2678	33016.8	AOonDenoise_GFP_LineSegment
15.5859	33027.2	AOonDenoise_GFP_LineSegment
15.904	33055.8	AOonDenoise_GFP_LineSegment
16.2221	33092.2	AOonDenoise_GFP_LineSegment
16.5402	33128.2	AOonDenoise_GFP_LineSegment
16.8582	33123.9	AOonDenoise_GFP_LineSegment
17.1763	33092.8	AOonDenoise_GFP_LineSegment
17.4944	33046.2	AOonDenoise_GFP_LineSegment
17.8125	33016.8	AOonDenoise_GFP_LineSegment
18.1306	33002.8	AOonDenoise_GFP_LineSegment
18.4486	33000.2	AOonDenoise_GFP_LineSegment
18.7667	32999.7	AOonDenoise_GFP_LineSegment
19.0848	33000.2	AOonDenoise_GFP_LineSegment
19.4029	32999.9	AOonDenoise_GFP_LineSegment
19.721	32999.6	AOonDenoise_GFP_LineSegment
20.039	32999.5	AOonDenoise_GFP_LineSegment
20.3571	33000.1	AOonDenoise_GFP_LineSegment
20.6752	33000.8	AOonDenoise_GFP_LineSegment
20.9933	33000.8	AOonDenoise_GFP_LineSegment
21.3114	33000.8	AOonDenoise_GFP_LineSegment
21.6294	32999.7	AOonDenoise_GFP_LineSegment
21.9475	32999.6	AOonDenoise_GFP_LineSegment
22.2656	32999.4	AOonDenoise_GFP_LineSegment
22.5837	32999.6	AOonDenoise_GFP_LineSegment
22.9018	32999.5	AOonDenoise_GFP_LineSegment
23.2198	32999.8	AOonDenoise_GFP_LineSegment
23.5379	32999.8	AOonDenoise_GFP_LineSegment
23.856	33000	AOonDenoise_GFP_LineSegment
24.1741	32999.3	AOonDenoise_GFP_LineSegment
24.4922	32999.1	AOonDenoise_GFP_LineSegment
24.8102	32999	AOonDenoise_GFP_LineSegment
25.1283	32999.2	AOonDenoise_GFP_LineSegment
25.4464	32999.3	AOonDenoise_GFP_LineSegment
25.7645	32999.7	AOonDenoise_GFP_LineSegment
26.0826	33000.9	AOonDenoise_GFP_LineSegment
26.4006	33005	AOonDenoise_GFP_LineSegment
26.7187	33011.5	AOonDenoise_GFP_LineSegment
27.0368	33018.4	AOonDenoise_GFP_LineSegment
27.3549	33020.2	AOonDenoise_GFP_LineSegment
27.673	33018.3	AOonDenoise_GFP_LineSegment
27.991	33007.7	AOonDenoise_GFP_LineSegment
28.3091	33002.6	AOonDenoise_GFP_LineSegment
28.6272	33000.1	AOonDenoise_GFP_LineSegment
28.9453	32999.5	AOonDenoise_GFP_LineSegment
29.2634	32999.3	AOonDenoise_GFP_LineSegment
29.5814	32999.2	AOonDenoise_GFP_LineSegment
29.8995	32999	AOonDenoise_GFP_LineSegment

## Sheet: Fig2f_Powerspectra
Wavenumber	AOFullGFP	AOoffGFP	AOFullTHG	AOoffTHG
0	0.693396	0.534198	1	0.59316
0.0122805	0.633844	0.476513	0.835692	0.514347
0.024561	0.59489	0.421482	0.76816	0.42555
0.0368415	0.536976	0.364223	0.662028	0.36043
0.0491219	0.494425	0.320296	0.621246	0.293311
0.0614024	0.455274	0.287816	0.546566	0.227475
0.0736829	0.406223	0.258391	0.491563	0.187353
0.0859634	0.370068	0.243082	0.4146	0.148951
0.0982439	0.359513	0.236662	0.389983	0.110372
0.110524	0.350531	0.221213	0.353642	0.0945304
0.122805	0.34161	0.208667	0.326589	0.07827
0.135085	0.345438	0.198176	0.295937	0.0645939
0.147366	0.346294	0.19445	0.283719	0.061958
0.159646	0.340373	0.186343	0.26721	0.0605087
0.171927	0.335932	0.183452	0.238729	0.0593967
0.184207	0.331803	0.176552	0.230792	0.0657066
0.196488	0.330288	0.170792	0.228988	0.0730823
0.208768	0.326535	0.157299	0.205094	0.066121
0.221049	0.321687	0.149486	0.184113	0.0634021
0.233329	0.30753	0.144483	0.173318	0.0537587
0.24561	0.298613	0.131282	0.147712	0.0443021
0.25789	0.286098	0.121616	0.129133	0.0438863
0.270171	0.273791	0.113735	0.126221	0.0323448
0.282451	0.261397	0.103122	0.116527	0.027863
0.294732	0.252504	0.092755	0.115778	0.0251535
0.307012	0.234405	0.0892958	0.0968314	0.0152479
0.319293	0.219438	0.0814988	0.0950677	0.00494245
0.331573	0.208769	0.0731394	0.0835333	0.00643396
0.343854	0.194859	0.062617	0.0701328	-4.76e-05
0.356134	0.183081	0.0529771	0.0543797	0.00399505
0.368415	0.172667	0.0476167	0.0640361	0.0105458
0.380695	0.162714	0.040725	0.0589519	0.000918
0.392976	0.147316	0.0371483	0.0516314	0.000353774
0.405256	0.1365	0.0344552	0.0490797	0.000183255
0.417537	0.122318	0.0309033	0.0478363	-0.0034191
0.429817	0.115034	0.025683	0.0478052	-0.00563443
0.442098	0.104079	0.0195887	0.036567	0.00232146
0.454378	0.0967519	0.0154717	0.0398233	0.00600566
0.466658	0.0888738	0.0154033	0.0401726	0.0133783
0.478939	0.085546	0.00975637	0.0354163	0.0113066
0.491219	0.0788288	0.00610189	0.028304	0.0103875
0.5035	0.0742571	0.00972877	0.035829	0.00917335
0.51578	0.0710217	0.00674623	0.0237724	0.0116882
0.528061	0.066195	0.00497099	0.0190825	0.00422995
0.540341	0.0596597	0.00571274	0.0104483	0.00338302
0.552622	0.0530693	0.00488137	0.00700896	0.00337288
0.564902	0.0472295	4.25e-06	-0.000444575	0.00624623
0.577183	0.0382623	0.000213915	-0.00461486	0.00168844
0.589463	0.0324262	-0.00283043	-0.00329505	0.00154127
0.601744	0.0262495	-9.91e-05	0.00118844	-0.00125802
0.614024	0.0218637	-0.00249458	0.00403137	0.00193939
0.626305	0.0141281	0.000646226	0.00798396	0.00217972
0.638585	0.0105802	0.00154	0.0155167	0.0055059
0.650866	0.00787854	0.00238066	0.0140479	0.00438915
0.663146	0.00407264	0.00166509	0.00930047	0.0109264
0.675427	0.00294458	0.00618585	0.00543585	0.00858632
0.687707	0.00397995	0.00563632	0.00666368	0.00681863
0.699988	0.00191627	0.00806085	0.00815377	0.00554009
0.712268	-0.000180425	0.00777571	0.010542	0.0060342
0.724549	0.00135802	0.00761651	0.015941	0.00363491
0.736829	-0.00286958	0.00455778	0.0176191	0.00311651
0.74911	-0.00290543	0.00534505	0.0155587	0.00166957
0.76139	-0.000407311	0.00367642	0.0163113	-0.000953538
0.773671	-0.00192382	0.00376061	0.0149502	1.25e-05
0.785951	-0.00304293	0.000599528	0.00720755	0.00491722
0.798232	0.000848585	0.00196957	0.00819835	0.00519316
0.810512	0.0026434	0.00118231	0.00898491	0.00105
0.822793	0.00260165	0.000202358	0.00405967	0.0015783
0.835073	0.00783939	0.00167005	-0.000751651	0.00388986
0.847354	0.00893019	0.00491816	0.00286958	-0.00392217
0.859634	0.00680236	0.00395755	0.00352311	-0.0057559
0.871915	0.00343986	0.00213774	0.00433255	-0.00597901
0.884195	0.00215212	-0.000637736	0.00703915	-0.0056434
0.896475	-0.00178844	-0.00187736	0.00922665	-0.00849151
0.908756	-0.00324057	-0.00283656	0.0145047	-0.00816061
0.921036	-0.00357665	-0.00219293	0.0152545	-0.00554151
0.933317	-0.00210307	-0.00141934	0.00747123	-0.00481674
0.945597	-0.00253608	0.00151132	0.00639906	-0.00400967
0.957878	-0.00128844	-0.000322877	0.00634127	-0.00132689
0.970158	-0.000275943	0.000336792	-0.00189811	-0.00161557
0.982439	-0.000516981	-0.00357476	-0.00828042	-0.00227571
0.994719	-0.00297925	-0.00522594	-0.0081309	0.00258302
1.007	-0.00362241	-0.00487288	-0.00975401	0.00404717
1.01928	-0.00240401	-0.00232028	-0.00825519	-3.68e-05
1.03156	-0.00350802	-0.00302807	-0.0037941	0.00563443
1.04384	-0.0030434	0.000750708	0.00099434	0.00410283
1.05612	0.000615094	0.00503231	0.00214009	0.00533
1.0684	0.00148066	0.00264929	0.0040434	0.00334623
1.08068	-0.000546462	0.00255967	0.00273986	0.0094283
1.09296	-0.000524764	0.00412877	0.00175448	0.00256415
1.10524	7.26e-05	0.00411462	0.00208561	0.00558514
1.11752	-0.00172571	0.000458962	0.00308962	0.00613962
1.1298	-0.00140071	0.000833726	0.00378703	0.00692193
1.14209	-0.000743	0.000853538	0.00400519	0.00418491
1.15437	0.000457075	-0.00209835	-0.000871698	0.00677311
1.16665	-0.00147689	-0.00311179	-0.00180354	0.00776651
1.17893	-0.00133278	-0.0028	-5.21e-05	0.00350731
1.19121	-0.00221698	-0.00197123	-0.00259976	-0.00236132
1.20349	-0.00289528	-0.00116816	-0.00548821	-0.00621863
1.21577	-0.00329057	-0.000875708	-0.000333	0.00129222
1.22805	-0.0012717	0.00204717	-0.00275354	-0.0012125
1.24033	-0.000109434	0.00349788	-0.005575	-0.00248137
1.25261	0.0024566	0.00139717	-0.00369929	0.00344481
1.26489	0.00343491	-0.0021941	-0.00225731	0.00387311
1.27717	0.00638844	-0.00260519	-0.00320472	0.000607547
1.28945	0.00710236	-0.00677924	-0.000988679	0.00194222
1.30173	0.00526509	-0.00819269	0.00231297	0.00562382
1.31401	0.0025809	-0.00832948	0.00050283	0.00467429
1.32629	0.00174764	-0.00750684	-0.000840094	0.00259882
1.33857	-9.03e-05	-0.00838349	-0.00368585	-0.00551321
1.35085	-0.000644575	-0.00613231	0	-0.0068125
1.36313	0.000466274	-0.00375377	0.00123538	-0.00898302
1.37541	0.00146	-0.000928774	0.00274859	-0.0105097
1.38769	0.00371486	0.00171816	0.00437807	-0.00893066
1.39998	0.0034691	0.00332925	0.010666	-0.00859198
1.41226	0.0031941	0.00350307	0.00492594	-0.00787948
1.42454	0.00214859	0.00310755	0.00412877	-0.00942665
1.43682	0.00144835	0.00301391	0.0026717	-0.0100519
1.4491	-0.00124788	0.00215472	0.00459623	-0.00778443
1.46138	-0.00162972	0.00319387	0.000301887	-0.00304764
1.47366	-0.00404717	0.00284293	0.000287028	-0.00689575
1.48594	-0.00271132	0.000782075	0.000825943	-0.00607382
1.49822	-0.00375377	0.000741038	0.00255401	-0.00213184
1.5105	-0.00308774	0.0011066	0.00266722	-0.00193113
1.52278	-0.0050592	0.000754009	0.00607288	-9.27e-05
1.53506	-0.00262948	0.00230684	0.0075566	0.00127382
1.54734	-0.00346698	0.00349921	0.00578734	0.00153695
1.55962	-0.000227594	0.00703774	0.00288443	-0.00388

## Sheet: Fig3a_Denoising_THGmGFP
X.1	X	Channel	name	value
1	0	mGFP	raw	31.442
2	0	mGFP	denoised	46.0762
3	1	mGFP	raw	30.4063
4	1	mGFP	denoised	47.4478
5	2	mGFP	raw	29.8836
6	2	mGFP	denoised	47.8248
7	3	mGFP	raw	29.345
8	3	mGFP	denoised	47.2903
9	4	mGFP	raw	29.5034
10	4	mGFP	denoised	47.5937
11	5	mGFP	raw	29.4692
12	5	mGFP	denoised	47.6395
13	6	mGFP	raw	29.4017
14	6	mGFP	denoised	47.6173
15	7	mGFP	raw	29.4813
16	7	mGFP	denoised	48.0226
17	8	mGFP	raw	29.5001
18	8	mGFP	denoised	47.9137
19	9	mGFP	raw	29.4058
20	9	mGFP	denoised	47.5669
21	10	mGFP	raw	29.4544
22	10	mGFP	denoised	47.9431
23	11	mGFP	raw	29.5056
24	11	mGFP	denoised	47.8351
25	12	mGFP	raw	29.4701
26	12	mGFP	denoised	48.0099
27	13	mGFP	raw	29.4164
28	13	mGFP	denoised	47.8584
29	14	mGFP	raw	29.4615
30	14	mGFP	denoised	47.8
31	15	mGFP	raw	29.4553
32	15	mGFP	denoised	47.8336
33	16	mGFP	raw	29.425
34	16	mGFP	denoised	47.6743
35	17	mGFP	raw	29.5081
36	17	mGFP	denoised	47.5032
37	18	mGFP	raw	29.4288
38	18	mGFP	denoised	47.7521
39	19	mGFP	raw	29.4803
40	19	mGFP	denoised	47.8456
41	20	mGFP	raw	29.5041
42	20	mGFP	denoised	47.6773
43	21	mGFP	raw	29.2798
44	21	mGFP	denoised	47.3484
45	22	mGFP	raw	29.2695
46	22	mGFP	denoised	46.7538
47	23	mGFP	raw	29.2144
48	23	mGFP	denoised	46.4901
49	24	mGFP	raw	29.1614
50	24	mGFP	denoised	46.5695
51	25	mGFP	raw	29.2308
52	25	mGFP	denoised	46.5464
53	26	mGFP	raw	29.2527
54	26	mGFP	denoised	46.6429
55	27	mGFP	raw	29.0925
56	27	mGFP	denoised	46.6534
57	28	mGFP	raw	29.2023
58	28	mGFP	denoised	46.7473
59	29	mGFP	raw	29.2904
60	29	mGFP	denoised	46.7751
61	30	mGFP	raw	29.1247
62	30	mGFP	denoised	46.7416
63	31	mGFP	raw	29.2042
64	31	mGFP	denoised	46.7877
65	32	mGFP	raw	29.2327
66	32	mGFP	denoised	46.808
67	33	mGFP	raw	29.1585
68	33	mGFP	denoised	46.9402
69	34	mGFP	raw	29.2423
70	34	mGFP	denoised	46.8334
71	35	mGFP	raw	29.2143
72	35	mGFP	denoised	47.0114
73	36	mGFP	raw	29.0883
74	36	mGFP	denoised	46.8722
75	37	mGFP	raw	29.0997
76	37	mGFP	denoised	47.2557
77	38	mGFP	raw	29.1541
78	38	mGFP	denoised	46.8055
79	39	mGFP	raw	29.1856
80	39	mGFP	denoised	46.9026
81	40	mGFP	raw	29.1626
82	40	mGFP	denoised	46.5443
83	41	mGFP	raw	29.1067
84	41	mGFP	denoised	46.2651
85	42	mGFP	raw	29.0409
86	42	mGFP	denoised	45.4992
87	43	mGFP	raw	29.2591
88	43	mGFP	denoised	47.0396
89	44	mGFP	raw	29.1375
90	44	mGFP	denoised	47.1963
91	45	mGFP	raw	29.0116
92	45	mGFP	denoised	46.2456
93	46	mGFP	raw	29.1449
94	46	mGFP	denoised	47.3414
95	47	mGFP	raw	29.2551
96	47	mGFP	denoised	47.0855
97	48	mGFP	raw	29.0247
98	48	mGFP	denoised	46.7391
99	49	mGFP	raw	29.1098
100	49	mGFP	denoised	46.901
101	50	mGFP	raw	29.2425
102	50	mGFP	denoised	46.8303
103	51	mGFP	raw	29.0877
104	51	mGFP	denoised	47.0722
105	52	mGFP	raw	29.2193
106	52	mGFP	denoised	47.2858
107	53	mGFP	raw	29.1594
108	53	mGFP	denoised	47.1727
109	54	mGFP	raw	29.1052
110	54	mGFP	denoised	47.0546
111	55	mGFP	raw	29.2282
112	55	mGFP	denoised	47.4923
113	56	mGFP	raw	29.0446
114	56	mGFP	denoised	47.3999
115	57	mGFP	raw	28.9944
116	57	mGFP	denoised	47.371
117	58	mGFP	raw	29.1499
118	58	mGFP	denoised	47.3504
119	59	mGFP	raw	29.0648
120	59	mGFP	denoised	47.2462
121	60	mGFP	raw	28.8062
122	60	mGFP	denoised	46.2186
123	61	mGFP	raw	29.175
124	61	mGFP	denoised	47.5453
125	62	mGFP	raw	29.0024
126	62	mGFP	denoised	47.1273
127	63	mGFP	raw	28.9601
128	63	mGFP	denoised	46.0389
129	64	mGFP	raw	29.2076
130	64	mGFP	denoised	47.0007
131	65	mGFP	raw	29.1879
132	65	mGFP	denoised	46.0898
133	66	mGFP	raw	28.9489
134	66	mGFP	denoised	47.5619
135	67	mGFP	raw	29.0545
136	67	mGFP	denoised	47.8546
137	68	mGFP	raw	29.1003
138	68	mGFP	denoised	47.878
139	69	mGFP	raw	28.9844
140	69	mGFP	denoised	48.0333
141	70	mGFP	raw	28.9577
142	70	mGFP	denoised	48.0031
143	71	mGFP	raw	29.0593
144	71	mGFP	denoised	47.8885
145	72	mGFP	raw	29.0716
146	72	mGFP	denoised	47.9909
147	73	mGFP	raw	28.9917
148	73	mGFP	denoised	48.0178
149	74	mGFP	raw	28.9873
150	74	mGFP	denoised	47.8786
151	75	mGFP	raw	28.8972
152	75	mGFP	denoised	47.9251
153	76	mGFP	raw	29.1158
154	76	mGFP	denoised	47.8911
155	77	mGFP	raw	28.9729
156	77	mGFP	denoised	47.7694
157	78	mGFP	raw	29.0087
158	78	mGFP	denoised	47.9313
159	79	mGFP	raw	28.9701
160	79	mGFP	denoised	48.0043
161	80	mGFP	raw	28.9355
162	80	mGFP	denoised	47.9074
163	81	mGFP	raw	29.0251
164	81	mGFP	denoised	47.9737
165	82	mGFP	raw	28.9858
166	82	mGFP	denoised	47.8234
167	83	mGFP	raw	29.0443
168	83	mGFP	denoised	47.6794
169	84	mGFP	raw	28.9715
170	84	mGFP	denoised	47.6674
171	85	mGFP	raw	29.0326
172	85	mGFP	denoised	47.4304
173	86	mGFP	raw	28.953
174	86	mGFP	denoised	47.0536
175	87	mGFP	raw	29.1951
176	87	mGFP	denoised	47.6092
177	88	mGFP	raw	29.2897
178	88	mGFP	denoised	48.2454
179	89	mGFP	raw	29.2787
180	89	mGFP	denoised	47.9885
181	90	mGFP	raw	29.3107
182	90	mGFP	denoised	48.4085
183	91	mGFP	raw	29.3871
184	91	mGFP	denoised	48.5017
185	92	mGFP	raw	29.3331
186	92	mGFP	denoised	48.5476
187	93	mGFP	raw	29.3952
188	93	mGFP	denoised	48.4223
189	94	mGFP	raw	29.321
190	94	mGFP	denoised	48.2115
191	95	mGFP	raw	29.3597
192	95	mGFP	denoised	48.2196
193	96	mGFP	raw	29.2907
194	96	mGFP	denoised	48.3692
195	97	mGFP	raw	29.4487
196	97	mGFP	denoised	48.1808
197	98	mGFP	raw	29.3276
198	98	mGFP	denoised	47.9812
199	99	mGFP	raw	29.4639
200	99	mGFP	denoised	48.0184
201	100	mGFP	raw	29.3375
202	100	mGFP	denoised	47.6828
203	101	mGFP	raw	29.3312
204	101	mGFP	denoised	47.2157
205	102	mGFP	raw	29.4502
206	102	mGFP	denoised	47.466
207	103	mGFP	raw	29.3264
208	103	mGFP	denoised	47.9021
209	104	mGFP	raw	29.4113
210	104	mGFP	denoised	47.8433
211	105	mGFP	raw	30.0022
212	105	mGFP	denoised	50.0192
213	106	mGFP	raw	29.9812
214	106	mGFP	denoised	49.9551
215	107	mGFP	raw	29.9052
216	107	mGFP	denoised	49.2001
217	108	mGFP	raw	29.9877
218	108	mGFP	denoised	49.4502
219	109	mGFP	raw	29.9465
220	109	mGFP	denoised	49.2047
221	110	mGFP	raw	29.8004
222	110	mGFP	denoised	48.0658
223	111	mGFP	raw	29.8427
224	111	mGFP	denoised	47.859
225	112	mGFP	raw	30.433
226	112	mGFP	denoised	47.2304
227	113	mGFP	raw	31.5255
228	113	mGFP	denoised	45.4015
229	0	THG	raw	16.9391
230	0	THG	denoised	30.523
231	1	THG	raw	17.0616
232	1	THG	denoised	29.6195
233	2	THG	raw	16.5644
234	2	THG	denoised	29.5319
235	3	THG	raw	16.1627
236	3	THG	denoised	29.1417
237	4	THG	raw	16.3799
238	4	THG	denoised	29.0596
239	5	THG	raw	16.3838
240	5	THG	denoised	28.4822
241	6	THG	raw	16.009
242	6	THG	denoised	28.2064
243	7	THG	raw	16.3008
244	7	THG	denoised	28.4227
245	8	THG	raw	16.2056
246	8	THG	denoised	28.0516
247	9	THG	raw	15.8791
248	9	THG	denoised	28.5934
249	10	THG	raw	16.1904
250	10	THG	denoised	28.5306
251	11	THG	raw	16.156
252	11	THG	denoised	28.499
253	12	THG	raw	15.8623
254	12	THG	denoised	28.7742
255	13	THG	raw	16.1386
256	13	THG	denoised	28.483
257	14	THG	raw	16.1682
258	14	THG	denoised	28.5758
259	15	THG	raw	15.8764
260	15	THG	denoised	28.9072
261	16	THG	raw	16.1508
262	16	THG	denoised	28.6259
263	17	THG	raw	16.0692
264	17	THG	denoised	28.3393
265	18	THG	raw	15.8383
266	18	THG	denoised	28.7674
267	19	THG	raw	16.1071
268	19	THG	denoised	28.6934
269	20	THG	raw	16.0545
270	20	THG	denoised	28.2236
271	21	THG	raw	15.913
272	21	THG	denoised	28.5153
273	22	THG	raw	16.0578
274	22	THG	denoised	28.8018
275	23	THG	raw	16.0605
276	23	THG	denoised	28.4301
277	24	THG	raw	15.8175
278	24	THG	denoised	28.7997
279	25	THG	raw	15.9542
280	25	THG	denoised	29.1097
281	26	THG	raw	15.9068
282	26	THG	denoised	28.586
283	27	THG	raw	15.7017
284	27	THG	denoised	29.3239
285	28	THG	raw	15.8328
286	28	THG	denoised	29.5182
287	29	THG	raw	15.9474
288	29	THG	denoised	29.4641
289	30	THG	raw	15.669
290	30	THG	denoised	29.8466
291	31	THG	raw	16.0732
292	31	THG	denoised	29.7626
293	32	THG	raw	15.9433
294	32	THG	denoised	29.7001
295	33	THG	raw	15.6732
296	33	THG	denoised	29.4975
297	34	THG	raw	15.8647
298	34	THG	denoised	30.1899
299	35	THG	raw	15.7124
300	35	THG	denoised	29.6709
301	36	THG	raw	15.5287
302	36	THG	denoised	29.2153
303	37	THG	raw	15.7939
304	37	THG	denoised	29.3336
305	38	THG	raw	15.6338
306	38	THG	denoised	28.892
307	39	THG	raw	15.4089
308	39	THG	denoised	27.6831
309	40	THG	raw	15.6443
310	40	THG	denoised	28.0911
311	41	THG	raw	15.71
312	41	THG	denoised	27.5008
313	42	THG	raw	15.1879
314	42	THG	denoised	25.8762
315	43	THG	raw	15.476
316	43	THG	denoised	26.5388
317	44	THG	raw	15.4702
318	44	THG	denoised	26.4715
319	45	THG	raw	15.1823
320	45	THG	denoised	25.3273
321	46	THG	raw	15.4374
322	46	THG	denoised	26.1299
323	47	THG	raw	15.5127
324	47	THG	denoised	26.0469
325	48	THG	raw	15.2222
326	48	THG	denoised	25.4096
327	49	THG	raw	15.4718
328	49	THG	denoised	26.1469
329	50	THG	raw	15.4791
330	50	THG	denoised	26.3248
331	51	THG	raw	15.2428
332	51	THG	denoised	25.4635
333	52	THG	raw	15.4495
334	52	THG	denoised	26.0517
335	53	THG	raw	15.451
336	53	THG	denoised	26.1686
337	54	THG	raw	15.2894
338	54	THG	denoised	25.4184
339	55	THG	raw	15.449
340	55	THG	denoised	25.9205
341	56	THG	raw	15.4221
342	56	THG	denoised	25.9376
343	57	THG	raw	15.2412
344	57	THG	denoised	25.3247
345	58	THG	raw	15.3816
346	58	THG	denoised	25.6159
347	59	THG	raw	15.3636
348	59	THG	denoised	25.8026
349	60	THG	raw	15.1822
350	60	THG	denoised	25.1046
351	61	THG	raw	15.3495
352	61	THG	denoised	25.8052
353	62	THG	raw	15.2934
354	62	THG	denoised	26.054
355	63	THG	raw	15.4257
356	63	THG	denoised	26.0999
357	64	THG	raw	15.5069
358	64	THG	denoised	27.0198
359	65	THG	raw	15.4002
360	65	THG	denoised	26.9215
361	66	THG	raw	15.3799
362	66	THG	denoised	26.8438
363	67	THG	raw	15.5201
364	67	THG	denoised	27.7092
365	68	THG	raw	15.5625
366	68	THG	denoised	28.0956
367	69	THG	raw	15.5612
368	69	THG	denoised	28.2785
369	70	THG	raw	15.5372
370	70	THG	denoised	28.9905
371	71	THG	raw	15.6201
372	71	THG	denoised	28.8139
373	72	THG	raw	15.649
374	72	THG	denoised	29.3565
375	73	THG	raw	15.6448
376	73	THG	denoised	29.2531
377	74	THG	raw	15.5995
378	74	THG	denoised	28.8422
379	75	THG	raw	15.7857
380	75	THG	denoised	29.2504
381	76	THG	raw	15.7859
382	76	THG	denoised	29.424
383	77	THG	raw	15.672
384	77	THG	denoised	28.8056
385	78	THG	raw	15.9219
386	78	THG	denoised	28.9705
387	79	THG	raw	15.7565
388	79	THG	denoised	28.8538
389	80	THG	raw	15.7918
390	80	THG	denoised	28.7874
391	81	THG	raw	15.9426
392	81	THG	denoised	28.7263
393	82	THG	raw	15.9838
394	82	THG	denoised	28.6864
395	83	THG	raw	15.9475
396	83	THG	denoised	28.5849
397	84	THG	raw	16.1081
398	84	THG	denoised	28.8433
399	85	THG	raw	16.0956
400	85	THG	denoised	28.7144
401	86	THG	raw	16.1365
402	86	THG	denoised	28.738
403	87	THG	raw	16.1772
404	87	THG	denoised	28.7895
405	88	THG	raw	16.1686
406	88	THG	denoised	29.0076
407	89	THG	raw	16.2523
408	89	THG	denoised	28.9308
409	90	THG	raw	16.5631
410	90	THG	denoised	29.1835
411	91	THG	raw	16.3749
412	91	THG	denoised	29.1562
413	92	THG	raw	16.3135
414	92	THG	denoised	29.4038
415	93	THG	raw	16.5627
416	93	THG	denoised	29.7257
417	94	THG	raw	16.5374
418	94	THG	denoised	29.4715
419	95	THG	raw	16.4387
420	95	THG	denoised	29.7588
421	96	THG	raw	16.7755
422	96	THG	denoised	30.089
423	97	THG	raw	16.6902
424	97	THG	denoised	30.2028
425	98	THG	raw	16.7304
426	98	THG	denoised	30.1079
427	99	THG	raw	16.9719
428	99	THG	denoised	30.5207
429	100	THG	raw	17.0142
430	100	THG	denoised	30.2664
431	101	THG	raw	16.8995
432	101	THG	denoised	30.3545
433	102	THG	raw	17.3036
434	102	THG	denoised	30.1358
435	103	THG	raw	17.3606
436	103	THG	denoised	29.7728
437	104	THG	raw	17.4973
438	104	THG	denoised	28.9648
439	105	THG	raw	17.5811
440	105	THG	denoised	29.0269
441	106	THG	raw	17.9024
442	106	THG	denoised	28.335
443	107	THG	raw	17.9423
444	107	THG	denoised	28.0525
445	108	THG	raw	18.1217
446	108	THG	denoised	28.0408
447	109	THG	raw	18.259
448	109	THG	denoised	27.756
449	110	THG	raw	18.402
450	110	THG	denoised	27.659
451	111	THG	raw	18.6584
452	111	THG	denoised	28.0946
453	112	THG	raw	19.1852
454	112	THG	denoised	28.0922
455	113	THG	raw	19.1719
456	113	THG	denoised	28.8409

## Sheet: Fig3b_SNRrawdenoised
	X	name	value
1	0	raw	32.6838
2	0	denoised	46.2165
3	1	raw	33.2784
4	1	denoised	47.8597
5	2	raw	32.9918
6	2	denoised	47.9862
7	3	raw	33.2087
8	3	denoised	47.5415
9	4	raw	33.0993
10	4	denoised	47.1182
11	5	raw	33.0066
12	5	denoised	47.3199
13	6	raw	33.761
14	6	denoised	48.2523
15	7	raw	33.9517
16	7	denoised	48.5188
17	8	raw	33.9635
18	8	denoised	48.5419
19	9	raw	33.8945
20	9	denoised	48.9095
21	10	raw	34.3473
22	10	denoised	48.9001
23	11	raw	34.2092
24	11	denoised	48.4412
25	12	raw	33.9247
26	12	denoised	48.6183
27	13	raw	33.9564
28	13	denoised	48.778
29	14	raw	33.8204
30	14	denoised	48.2249
31	15	raw	33.6061
32	15	denoised	48.179
33	16	raw	33.9295
34	16	denoised	48.3338
35	17	raw	33.9364
36	17	denoised	48.5275
37	18	raw	33.7381
38	18	denoised	48.1374
39	19	raw	33.9986
40	19	denoised	48.33
41	20	raw	33.8746
42	20	denoised	48.2329
43	21	raw	34.7694
44	21	denoised	50.407
45	22	raw	34.6972
46	22	denoised	49.964
47	23	raw	34.7278
48	23	denoised	50.2525
49	24	raw	34.9204
50	24	denoised	50.0982
51	25	raw	34.8185
52	25	denoised	50.786
53	26	raw	34.8333
54	26	denoised	50.355
55	27	raw	34.4974
56	27	denoised	49.8538
57	28	raw	34.2562
58	28	denoised	48.9288
59	29	raw	34.6794
60	29	denoised	49.7132
61	30	raw	34.8321
62	30	denoised	50.3648
63	31	raw	34.8078
64	31	denoised	50.307
65	32	raw	34.8246
66	32	denoised	50.277
67	33	raw	34.6398
68	33	denoised	49.9664
69	34	raw	34.9769
70	34	denoised	50.4955
71	35	raw	35.0826
72	35	denoised	50.7276
73	36	raw	35.168
74	36	denoised	51.133
75	37	raw	35.1781
76	37	denoised	51.6337
77	38	raw	34.2957
78	38	denoised	48.4926
79	39	raw	34.3668
80	39	denoised	48.8372
81	40	raw	34.4121
82	40	denoised	48.5478
83	41	raw	34.8045
84	41	denoised	51.1245
85	42	raw	35.139
86	42	denoised	51.0509
87	43	raw	35.0142
88	43	denoised	51.0035
89	44	raw	34.8652
90	44	denoised	50.4735
91	45	raw	34.6831
92	45	denoised	50.0786
93	46	raw	34.696
94	46	denoised	50.1791
95	47	raw	35.0765
96	47	denoised	49.6951
97	48	raw	34.7284
98	48	denoised	48.5681
99	49	raw	34.9667
100	49	denoised	51.139
101	50	raw	35.0076
102	50	denoised	50.3653
103	51	raw	34.9683
104	51	denoised	50.9285
105	52	raw	34.4275
106	52	denoised	48.1309
107	53	raw	34.8587
108	53	denoised	50.3278
109	54	raw	34.9765
110	54	denoised	50.0311
111	55	raw	33.9385
112	55	denoised	47.765
113	56	raw	34.0547
114	56	denoised	47.8848
115	57	raw	33.9304
116	57	denoised	47.7515
117	58	raw	34.0316
118	58	denoised	47.7497
119	59	raw	34.2729
120	59	denoised	48.0894
121	60	raw	34.1653
122	60	denoised	48.1511
123	61	raw	34.039
124	61	denoised	47.9974
125	62	raw	34.9527
126	62	denoised	50.5933
127	63	raw	34.665
128	63	denoised	50.3554
129	64	raw	34.6591
130	64	denoised	50.7122
131	65	raw	34.9814
132	65	denoised	50.9289
133	66	raw	34.6553
134	66	denoised	49.6116
135	67	raw	34.0437
136	67	denoised	48.1768
137	68	raw	35.1576
138	68	denoised	51.0887
139	69	raw	34.6761
140	69	denoised	49.9006
141	70	raw	34.7796
142	70	denoised	49.8282
143	71	raw	34.552
144	71	denoised	49.7915
145	72	raw	34.5934
146	72	denoised	49.4839
147	73	raw	34.8271
148	73	denoised	50.2905
149	74	raw	34.458
150	74	denoised	50.0125
151	75	raw	34.6529
152	75	denoised	50.2538
153	76	raw	34.5325
154	76	denoised	50.7098
155	77	raw	33.8678
156	77	denoised	47.9161
157	78	raw	33.9166
158	78	denoised	47.9893
159	79	raw	34.0572
160	79	denoised	48.0735
161	80	raw	34.7633
162	80	denoised	50.0217
163	81	raw	34.8514
164	81	denoised	49.8744
165	82	raw	34.8785
166	82	denoised	50.2694
167	83	raw	34.8544
168	83	denoised	50.1971
169	84	raw	34.8625
170	84	denoised	50.1124
171	85	raw	34.6334
172	85	denoised	49.3566
173	86	raw	34.4636
174	86	denoised	48.9966
175	87	raw	34.5394
176	87	denoised	49.5352
177	88	raw	34.6007
178	88	denoised	49.3095
179	89	raw	34.1819
180	89	denoised	48.9027
181	90	raw	34.5457
182	90	denoised	49.5804
183	91	raw	33.4065
184	91	denoised	47.6797
185	92	raw	34.7425
186	92	denoised	50.2489
187	93	raw	34.4033
188	93	denoised	49.4862
189	94	raw	33.5995
190	94	denoised	47.4488
191	95	raw	34.5442
192	95	denoised	49.2199
193	96	raw	34.1192
194	96	denoised	49.201
195	97	raw	34.5931
196	97	denoised	49.4206
197	98	raw	34.395
198	98	denoised	49.4012
199	99	raw	34.6239
200	99	denoised	49.7104
201	100	raw	34.6467
202	100	denoised	49.8439
203	101	raw	34.6186
204	101	denoised	49.483
205	102	raw	34.6254
206	102	denoised	49.6109
207	103	raw	34.1193
208	103	denoised	48.9763
209	104	raw	34.3254
210	104	denoised	49.3616
211	105	raw	34.0812
212	105	denoised	49.4855
213	106	raw	33.7397
214	106	denoised	47.4504
215	107	raw	33.589
216	107	denoised	47.2119
217	108	raw	33.571
218	108	denoised	47.7698
219	109	raw	33.6586
220	109	denoised	47.621
221	110	raw	33.4167
222	110	denoised	47.5067
223	111	raw	33.6461
224	111	denoised	47.4415
225	112	raw	33.7562
226	112	denoised	47.7925
227	113	raw	33.8967
228	113	denoised	48.1012
229	114	raw	33.8702
230	114	denoised	48.3017
231	115	raw	33.9116
232	115	denoised	48.1192
233	116	raw	33.8099
234	116	denoised	48.2631
235	117	raw	33.7964
236	117	denoised	48.4124
237	118	raw	33.9645
238	118	denoised	48.3664
239	119	raw	34.1726
240	119	denoised	48.6803
241	120	raw	34.0878
242	120	denoised	48.8819
243	121	raw	33.9079
244	121	denoised	48.2287
245	122	raw	33.6934
246	122	denoised	47.8966
247	123	raw	33.4513
248	123	denoised	48.1082
249	124	raw	33.8457
250	124	denoised	48.4243
251	125	raw	33.5789
252	125	denoised	48.122
253	126	raw	33.433
254	126	denoised	47.8091
255	127	raw	33.7844
256	127	denoised	47.911
257	128	raw	33.8875
258	128	denoised	48.3026
259	129	raw	33.9327
260	129	denoised	48.4913
261	130	raw	33.7535
262	130	denoised	48.5023
263	131	raw	33.7583
264	131	denoised	48.0896
265	132	raw	33.4638
266	132	denoised	47.8191
267	133	raw	33.5034
268	133	denoised	47.5813
269	134	raw	33.5377
270	134	denoised	47.5428
271	135	raw	33.3112
272	135	denoised	47.4679
273	136	raw	33.4686
274	136	denoised	47.9484
275	137	raw	33.3374
276	137	denoised	47.6273
277	138	raw	34.2944
278	138	denoised	49.4038
279	139	raw	33.4907
280	139	denoised	47.5115
281	140	raw	33.272
282	140	denoised	47.6032
283	141	raw	33.5261
284	141	denoised	48.061
285	142	raw	33.2667
286	142	denoised	47.6623
287	143	raw	33.3412
288	143	denoised	47.6625
289	144	raw	33.3053
290	144	denoised	47.8778
291	145	raw	33.6448
292	145	denoised	47.7167
293	146	raw	34.3459
294	146	denoised	49.4717
295	147	raw	34.2005
296	147	denoised	49.6436
297	148	raw	33.379
298	148	denoised	47.4686
299	149	raw	33.6823
300	149	denoised	48.0472
301	150	raw	33.764
302	150	denoised	48.4234
303	151	raw	34.0242
304	151	denoised	48.4841
305	152	raw	33.8551
306	152	denoised	48.3589
307	153	raw	33.6056
308	153	denoised	47.9525
309	154	raw	33.498
310	154	denoised	48.1773
311	155	raw	33.5517
312	155	denoised	48.1696
313	156	raw	33.2987
314	156	denoised	47.8661
315	157	raw	33.4434
316	157	denoised	47.8912
317	158	raw	33.5904
318	158	denoised	48.0506
319	159	raw	33.5586
320	159	denoised	47.6635
321	160	raw	33.4923
322	160	denoised	47.7271
323	161	raw	33.5631
324	161	denoised	47.454
325	162	raw	33.4875
326	162	denoised	47.5828
327	163	raw	33.3238
328	163	denoised	47.3443
329	164	raw	33.1809
330	164	denoised	47.4118
331	165	raw	33.1733
332	165	denoised	47.2732
333	166	raw	33.3648
334	166	denoised	47.3391
335	167	raw	33.2897
336	167	denoised	45.7244
337	168	raw	33.4183
338	168	denoised	45.93
339	169	raw	33.1669
340	169	denoised	47.7514
341	170	raw	33.4255
342	170	denoised	47.7631
343	171	raw	33.2759
344	171	denoised	47.6229
345	172	raw	33.5298
346	172	denoised	47.5624
347	173	raw	33.6354
348	173	denoised	48.4141
349	174	raw	33.9998
350	174	denoised	48.4392
351	175	raw	33.8116
352	175	denoised	47.4984
353	176	raw	33.8761
354	176	denoised	49.1605
355	177	raw	34.0468
356	177	denoised	49.4322
357	178	raw	33.9983
358	178	denoised	49.6737
359	179	raw	33.3607
360	179	denoised	48.9298
361	180	raw	33.7608
362	180	denoised	46.9214
363	181	raw	33.0052
364	181	denoised	45.2469
365	182	raw	32.7175
366	182	denoised	46.8877
367	183	raw	33.0008
368	183	denoised	47.584
369	184	raw	32.9198
370	184	denoised	43.6655
371	185	raw	33.0658
372	185	denoised	46.1626
373	186	raw	32.7431
374	186	denoised	46.9591
375	187	raw	32.8836
376	187	denoised	46.6705
377	188	raw	32.8351
378	188	denoised	47.3692
379	189	raw	32.9175
380	189	denoised	47.2922
381	190	raw	33.6723
382	190	denoised	47.9072
383	191	raw	33.7988
384	191	denoised	49.1076
385	192	raw	33.397
386	192	denoised	48.2839
387	193	raw	33.6605
388	193	denoised	44.3181
389	194	raw	32.7602
390	194	denoised	42.6337
391	195	raw	32.753
392	195	denoised	43.1893
393	196	raw	32.8295
394	196	denoised	42.6981
395	197	raw	32.4586
396	197	denoised	42.7913
397	198	raw	33.2365
398	198	denoised	46.1968
399	199	raw	33.4139
400	199	denoised	48.2344
401	200	raw	33.483
402	200	denoised	48.6532
403	201	raw	32.7393
404	201	denoised	47.2026
405	202	raw	33.3499
406	202	denoised	48.5895
407	203	raw	32.8514
408	203	denoised	48.2371
409	204	raw	32.8786
410	204	denoised	47.0562
411	205	raw	32.8355
412	205	denoised	48.1338
413	206	raw	32.9217
414	206	denoised	47.9989
415	207	raw	32.8378
416	207	denoised	47.7429
417	208	raw	32.8719
418	208	denoised	48.0909
419	209	raw	32.8155
420	209	denoised	48.3722
421	210	raw	32.9852
422	210	denoised	48.5492
423	211	raw	33.0115
424	211	denoised	48.3344
425	212	raw	32.9412
426	212	denoised	48.141
427	213	raw	32.9565
428	213	denoised	48.1062
429	214	raw	32.886
430	214	denoised	47.8776
431	215	raw	32.7523
432	215	denoised	47.8545
433	216	raw	32.9689
434	216	denoised	47.9814
435	217	raw	32.6373
436	217	denoised	47.4711
437	218	raw	32.636
438	218	denoised	47.2731
439	219	raw	32.6526
440	219	denoised	47.2254
441	220	raw	32.4982
442	220	denoised	47.3124
443	221	raw	32.704
444	221	denoised	46.9779
445	222	raw	32.4425
446	222	denoised	46.7056
447	223	raw	33.0737
448	223	denoised	48.7573
449	224	raw	32.9733
450	224	denoised	48.7678
451	225	raw	33.0433
452	225	denoised	48.497
453	226	raw	33.2047
454	226	denoised	48.3058
455	227	raw	32.578
456	227	denoised	46.8945
457	228	raw	32.6384
458	228	denoised	46.8357
459	229	raw	32.6183
460	229	denoised	47.3581
461	230	raw	32.7293
462	230	denoised	47.8128
463	231	raw	32.6841
464	231	denoised	47.4215
465	232	raw	32.7485
466	232	denoised	47.6934
467	233	raw	32.9883
468	233	denoised	47.7507
469	234	raw	32.6435
470	234	denoised	47.4725
471	235	raw	32.5738
472	235	denoised	46.4513
473	236	raw	32.2234
474	236	denoised	46.6854
475	237	raw	32.3105
476	237	denoised	46.3979
477	238	raw	32.3878
478	238	denoised	46.1414
479	239	raw	32.5979
480	239	denoised	47.3268
481	240	raw	32.1819
482	240	denoised	46.1989
483	241	raw	32.4354
484	241	denoised	45.6969
485	242	raw	32.2036
486	242	denoised	45.6075
487	243	raw	32.2598
488	243	denoised	45.1784
489	244	raw	32.5519
490	244	denoised	45.3046
491	245	raw	31.4859
492	245	denoised	43.775
493	246	raw	31.5463
494	246	denoised	38.7589
495	247	raw	31.7828
496	247	denoised	41.605
497	248	raw	31.8431
498	248	denoised	43.3317
499	249	raw	30.2924
500	249	denoised	43.8298
501	250	raw	31.927
502	250	denoised	46.2733
503	251	raw	31.8632
504	251	denoised	46.1693
505	252	raw	31.8546
506	252	denoised	44.0768
507	253	raw	32.3439
508	253	denoised	46.7131
509	254	raw	31.915
510	254	denoised	46.5094
511	255	raw	32.0252
512	255	denoised	46.0864
513	256	raw	32.2074
514	256	denoised	45.9332
515	257	raw	31.9477
516	257	denoised	46.2446
517	258	raw	32.5937
518	258	denoised	47.6024
519	259	raw	32.4801
520	259	denoised	47.4854
521	260	raw	32.7257
522	260	denoised	47.8241
523	261	raw	32.803
524	261	denoised	47.8522
525	262	raw	32.8497
526	262	denoised	47.568
527	263	raw	32.9516
528	263	denoised	47.2025
529	264	raw	33.0234
530	264	denoised	47.3773
531	265	raw	32.8473
532	265	denoised	47.4961
533	266	raw	33.2637
534	266	denoised	47.8301
535	267	raw	33.4573
536	267	denoised	48.1183
537	268	raw	33.5445
538	268	denoised	48.2189
539	269	raw	33.9649
540	269	denoised	47.903

## Sheet: Fig3c_SpatialFrequency
X.1	X	Spatial.frequency	name	value
1	0	0.00621118	3PM Noise2Void	1
2	0	0.00621118	3PM NoiseVoid PerStruc Denoiser	0.979112
3	1	0.0124224	3PM Noise2Void	0.749568
4	1	0.0124224	3PM NoiseVoid PerStruc Denoiser	0.742705
5	2	0.0186335	3PM Noise2Void	0.710893
6	2	0.0186335	3PM NoiseVoid PerStruc Denoiser	0.702696
7	3	0.0248447	3PM Noise2Void	0.551574
8	3	0.0248447	3PM NoiseVoid PerStruc Denoiser	0.542775
9	4	0.0310559	3PM Noise2Void	0.534694
10	4	0.0310559	3PM NoiseVoid PerStruc Denoiser	0.523135
11	5	0.0372671	3PM Noise2Void	0.521969
12	5	0.0372671	3PM NoiseVoid PerStruc Denoiser	0.505485
13	6	0.0434783	3PM Noise2Void	0.514584
14	6	0.0434783	3PM NoiseVoid PerStruc Denoiser	0.496373
15	7	0.0496894	3PM Noise2Void	0.524544
16	7	0.0496894	3PM NoiseVoid PerStruc Denoiser	0.494698
17	8	0.0559006	3PM Noise2Void	0.45183
18	8	0.0559006	3PM NoiseVoid PerStruc Denoiser	0.421329
19	9	0.0621118	3PM Noise2Void	0.471504
20	9	0.0621118	3PM NoiseVoid PerStruc Denoiser	0.436551
21	10	0.068323	3PM Noise2Void	0.426072
22	10	0.068323	3PM NoiseVoid PerStruc Denoiser	0.386181
23	11	0.0745342	3PM Noise2Void	0.350752
24	11	0.0745342	3PM NoiseVoid PerStruc Denoiser	0.313588
25	12	0.0807453	3PM Noise2Void	0.379786
26	12	0.0807453	3PM NoiseVoid PerStruc Denoiser	0.33366
27	13	0.0869565	3PM Noise2Void	0.404235
28	13	0.0869565	3PM NoiseVoid PerStruc Denoiser	0.345582
29	14	0.0931677	3PM Noise2Void	0.371834
30	14	0.0931677	3PM NoiseVoid PerStruc Denoiser	0.313285
31	15	0.0993789	3PM Noise2Void	0.323302
32	15	0.0993789	3PM NoiseVoid PerStruc Denoiser	0.263068
33	16	0.10559	3PM Noise2Void	0.386747
34	16	0.10559	3PM NoiseVoid PerStruc Denoiser	0.309838
35	17	0.111801	3PM Noise2Void	0.334981
36	17	0.111801	3PM NoiseVoid PerStruc Denoiser	0.258765
37	18	0.118012	3PM Noise2Void	0.281057
38	18	0.118012	3PM NoiseVoid PerStruc Denoiser	0.21174
39	19	0.124224	3PM Noise2Void	0.301044
40	19	0.124224	3PM NoiseVoid PerStruc Denoiser	0.221382
41	20	0.130435	3PM Noise2Void	0.255354
42	20	0.130435	3PM NoiseVoid PerStruc Denoiser	0.179636
43	21	0.136646	3PM Noise2Void	0.239817
44	21	0.136646	3PM NoiseVoid PerStruc Denoiser	0.16617
45	22	0.142857	3PM Noise2Void	0.226335
46	22	0.142857	3PM NoiseVoid PerStruc Denoiser	0.14938
47	23	0.149068	3PM Noise2Void	0.202881
48	23	0.149068	3PM NoiseVoid PerStruc Denoiser	0.12992
49	24	0.15528	3PM Noise2Void	0.207643
50	24	0.15528	3PM NoiseVoid PerStruc Denoiser	0.127866
51	25	0.161491	3PM Noise2Void	0.193584
52	25	0.161491	3PM NoiseVoid PerStruc Denoiser	0.112039
53	26	0.167702	3PM Noise2Void	0.5341
54	26	0.167702	3PM NoiseVoid PerStruc Denoiser	0.158337
55	27	0.173913	3PM Noise2Void	0.16541
56	27	0.173913	3PM NoiseVoid PerStruc Denoiser	0.0896649
57	28	0.180124	3PM Noise2Void	0.165363
58	28	0.180124	3PM NoiseVoid PerStruc Denoiser	0.0838721
59	29	0.186335	3PM Noise2Void	0.167699
60	29	0.186335	3PM NoiseVoid PerStruc Denoiser	0.0843569
61	30	0.192547	3PM Noise2Void	0.137555
62	30	0.192547	3PM NoiseVoid PerStruc Denoiser	0.0626283
63	31	0.198758	3PM Noise2Void	0.134765
64	31	0.198758	3PM NoiseVoid PerStruc Denoiser	0.0600585
65	32	0.204969	3PM Noise2Void	0.130044
66	32	0.204969	3PM NoiseVoid PerStruc Denoiser	0.0550355
67	33	0.21118	3PM Noise2Void	0.125167
68	33	0.21118	3PM NoiseVoid PerStruc Denoiser	0.0504178
69	34	0.217391	3PM Noise2Void	0.122509
70	34	0.217391	3PM NoiseVoid PerStruc Denoiser	0.0458182
71	35	0.223602	3PM Noise2Void	0.118814
72	35	0.223602	3PM NoiseVoid PerStruc Denoiser	0.0417206
73	36	0.229814	3PM Noise2Void	0.0962715
74	36	0.229814	3PM NoiseVoid PerStruc Denoiser	0.0325229
75	37	0.236025	3PM Noise2Void	0.0900076
76	37	0.236025	3PM NoiseVoid PerStruc Denoiser	0.0271967
77	38	0.242236	3PM Noise2Void	0.0920566
78	38	0.242236	3PM NoiseVoid PerStruc Denoiser	0.0274693
79	39	0.248447	3PM Noise2Void	0.0825258
80	39	0.248447	3PM NoiseVoid PerStruc Denoiser	0.0222788
81	40	0.254658	3PM Noise2Void	0.0720914
82	40	0.254658	3PM NoiseVoid PerStruc Denoiser	0.0177273
83	41	0.26087	3PM Noise2Void	0.0739063
84	41	0.26087	3PM NoiseVoid PerStruc Denoiser	0.0173487
85	42	0.267081	3PM Noise2Void	0.0669846
86	42	0.267081	3PM NoiseVoid PerStruc Denoiser	0.014129
87	43	0.273292	3PM Noise2Void	0.0799667
88	43	0.273292	3PM NoiseVoid PerStruc Denoiser	0.0150047
89	44	0.279503	3PM Noise2Void	0.0773859
90	44	0.279503	3PM NoiseVoid PerStruc Denoiser	0.0141434
91	45	0.285714	3PM Noise2Void	0.0786183
92	45	0.285714	3PM NoiseVoid PerStruc Denoiser	0.0127332
93	46	0.291925	3PM Noise2Void	0.0765412
94	46	0.291925	3PM NoiseVoid PerStruc Denoiser	0.0121756
95	47	0.298137	3PM Noise2Void	0.0838868
96	47	0.298137	3PM NoiseVoid PerStruc Denoiser	0.0113265
97	48	0.304348	3PM Noise2Void	0.0748726
98	48	0.304348	3PM NoiseVoid PerStruc Denoiser	0.00905273
99	49	0.310559	3PM Noise2Void	0.0855923
100	49	0.310559	3PM NoiseVoid PerStruc Denoiser	0.0098619
101	50	0.31677	3PM Noise2Void	0.0810533
102	50	0.31677	3PM NoiseVoid PerStruc Denoiser	0.00835121
103	51	0.322981	3PM Noise2Void	0.0896933
104	51	0.322981	3PM NoiseVoid PerStruc Denoiser	0.00832257
105	52	0.329193	3PM Noise2Void	0.0888412
106	52	0.329193	3PM NoiseVoid PerStruc Denoiser	0.00787001
107	53	0.335404	3PM Noise2Void	0.0784351
108	53	0.335404	3PM NoiseVoid PerStruc Denoiser	0.00575758
109	54	0.341615	3PM Noise2Void	0.0808491
110	54	0.341615	3PM NoiseVoid PerStruc Denoiser	0.00518971
111	55	0.347826	3PM Noise2Void	0.0814957
112	55	0.347826	3PM NoiseVoid PerStruc Denoiser	0.00484174
113	56	0.354037	3PM Noise2Void	0.0747255
114	56	0.354037	3PM NoiseVoid PerStruc Denoiser	0.00363939
115	57	0.360248	3PM Noise2Void	0.0787759
116	57	0.360248	3PM NoiseVoid PerStruc Denoiser	0.00311871
117	58	0.36646	3PM Noise2Void	0.0811209
118	58	0.36646	3PM NoiseVoid PerStruc Denoiser	0.00316551
119	59	0.372671	3PM Noise2Void	0.091255
120	59	0.372671	3PM NoiseVoid PerStruc Denoiser	0.00299874
121	60	0.378882	3PM Noise2Void	0.0901463
122	60	0.378882	3PM NoiseVoid PerStruc Denoiser	0.00243589
123	61	0.385093	3PM Noise2Void	0.10236
124	61	0.385093	3PM NoiseVoid PerStruc Denoiser	0.00265841
125	62	0.391304	3PM Noise2Void	0.0985342
126	62	0.391304	3PM NoiseVoid PerStruc Denoiser	0.00200615
127	63	0.397516	3PM Noise2Void	0.0997005
128	63	0.397516	3PM NoiseVoid PerStruc Denoiser	0.00193836
129	64	0.403727	3PM Noise2Void	0.110289
130	64	0.403727	3PM NoiseVoid PerStruc Denoiser	0.00164616
131	65	0.409938	3PM Noise2Void	0.116083
132	65	0.409938	3PM NoiseVoid PerStruc Denoiser	0.00121274
133	66	0.416149	3PM Noise2Void	0.114602
134	66	0.416149	3PM NoiseVoid PerStruc Denoiser	0.00148345
135	67	0.42236	3PM Noise2Void	0.128961
136	67	0.42236	3PM NoiseVoid PerStruc Denoiser	0.00151305
137	68	0.428571	3PM Noise2Void	0.129366
138	68	0.428571	3PM NoiseVoid PerStruc Denoiser	0.000745528
139	69	0.434783	3PM Noise2Void	0.165937
140	69	0.434783	3PM NoiseVoid PerStruc Denoiser	0.00103637
141	70	0.440994	3PM Noise2Void	0.247663
142	70	0.440994	3PM NoiseVoid PerStruc Denoiser	0.00224595
143	71	0.447205	3PM Noise2Void	0.621864
144	71	0.447205	3PM NoiseVoid PerStruc Denoiser	0.00857993
145	72	0.453416	3PM Noise2Void	0.483679
146	72	0.453416	3PM NoiseVoid PerStruc Denoiser	0.00639476
147	73	0.459627	3PM Noise2Void	0.241847
148	73	0.459627	3PM NoiseVoid PerStruc Denoiser	0.00183092
149	74	0.465839	3PM Noise2Void	0.190553
150	74	0.465839	3PM NoiseVoid PerStruc Denoiser	0.00111899
151	75	0.47205	3PM Noise2Void	0.183475
152	75	0.47205	3PM NoiseVoid PerStruc Denoiser	0.000418229
153	76	0.478261	3PM Noise2Void	0.159921
154	76	0.478261	3PM NoiseVoid PerStruc Denoiser	5.22768e-05
155	77	0.484472	3PM Noise2Void	0.19403
156	77	0.484472	3PM NoiseVoid PerStruc Denoiser	0.000370303
157	78	0.490683	3PM Noise2Void	0.187536
158	78	0.490683	3PM NoiseVoid PerStruc Denoiser	0
159	79	0.496894	3PM Noise2Void	0.200178
160	79	0.496894	3PM NoiseVoid PerStruc Denoiser	0.000470652

## Sheet: Fig4b,h_Multicolor_Uncertainty
X	A	B	id	seg	cer	group	groups
pxid1	-64.2251	63	pxid1	1	0.64	Background	ML
pxid2	-51.8758	66	pxid2	1	0.55	Background	ML
pxid3	-37.9857	59	pxid3	1	0.3	Background	ML
pxid4	-29.5719	77	pxid4	1	0.0599999	Background	ML
pxid5	-24.4446	88	pxid5	1	0.08	Background	ML
pxid6	-15.2869	94	pxid6	1	0.13	Background	ML
pxid7	-13.0367	88	pxid7	1	0.58	Background	ML
pxid8	-28.7807	66	pxid8	2	0.9	Myelin	ML
pxid9	-58.6244	72	pxid9	2	0.24	Myelin	ML
pxid10	-80.3859	66	pxid10	2	0.29	Myelin	ML
pxid11	-71.538	52	pxid11	2	0.13	Myelin	ML
pxid12	-64.4439	51	pxid12	2	0.25	Myelin	ML
pxid13	-65.2732	59	pxid13	2	0.15	Myelin	ML
pxid14	-65.9514	60	pxid14	2	0.32	Myelin	ML
pxid15	-67.3322	49	pxid15	2	0.49	Myelin	ML
pxid16	-63.8708	49	pxid16	2	0.59	Myelin	ML
pxid17	-37.0731	66	pxid17	2	0.98	Myelin	ML
pxid18	-11.9297	74	pxid18	1	0.37	Background	ML
pxid19	-2.38075	91	pxid19	1	0.23	Background	ML
pxid20	-6.07573	96	pxid20	1	0.17	Background	ML
pxid21	-25.4137	80	pxid21	1	0.11	Background	ML
pxid22	-43.8179	68	pxid22	1	0.19	Background	ML
pxid23	-52.1058	73	pxid23	1	0.4	Background	ML
pxid24	-56.1177	63	pxid24	1	0.42	Background	ML
pxid25	-48.5667	70	pxid25	1	0.36	Background	ML
pxid26	-35.4713	77	pxid26	1	0.0599999	Background	ML
pxid27	-32.7611	82	pxid27	1	0.0599999	Background	ML
pxid28	-41.4045	72	pxid28	1	0.0599999	Background	ML
pxid29	-42.8846	76	pxid29	1	0.08	Background	ML
pxid30	-40.9308	79	pxid30	1	0.04	Background	ML
pxid31	-41.0653	79	pxid31	1	0	Background	ML
pxid32	-37.1525	85	pxid32	1	0	Background	ML
pxid33	-30.453	82	pxid33	1	0	Background	ML
pxid34	-26.6923	85	pxid34	1	0	Background	ML
pxid35	-17.4595	84	pxid35	1	0	Background	ML
pxid36	-2.77439	88	pxid36	1	0.03	Background	ML
pxid37	5.09772	84	pxid37	1	0.02	Background	ML
pxid38	10.4349	88	pxid38	1	0.04	Background	ML
pxid39	12.1127	94	pxid39	1	0.11	Background	ML
pxid40	18.996	98	pxid40	1	0.11	Background	ML
pxid41	22.6232	97	pxid41	1	0.12	Background	ML
pxid42	23.3758	94	pxid42	1	0.12	Background	ML
pxid43	19.0205	94	pxid43	1	0.06	Background	ML
pxid44	15.9767	100	pxid44	1	0.08	Background	ML
pxid45	16.7431	98	pxid45	1	0.11	Background	ML
pxid46	12.1827	96	pxid46	1	0.17	Background	ML
pxid47	13.1739	99	pxid47	1	0.14	Background	ML
pxid48	8.36782	95	pxid48	1	0.12	Background	ML
pxid49	-4.20606	89	pxid49	1	0.11	Background	ML
pxid50	-11.0829	83	pxid50	1	0.15	Background	ML
pxid51	-16.4968	78	pxid51	1	0.19	Background	ML
pxid52	-13.653	74	pxid52	1	0.23	Background	ML
pxid53	-11.958	77	pxid53	1	0.26	Background	ML
pxid54	-6.16259	76	pxid54	1	0.28	Background	ML
pxid55	-5.09044	81	pxid55	1	0.3	Background	ML
pxid56	-17.2809	73	pxid56	1	0.32	Background	ML
pxid57	-20.851	73	pxid57	1	0.34	Background	ML
pxid58	-1.7205	91	pxid58	1	0.29	Background	ML
pxid59	17.7098	101	pxid59	1	0.21	Background	ML
pxid60	24.6936	107	pxid60	1	0.21	Background	ML
pxid61	19.3318	109	pxid61	1	0.23	Background	ML
pxid62	14.9813	94	pxid62	1	0.33	Background	ML
pxid63	10.1438	101	pxid63	1	0.33	Background	ML
pxid64	2.0276	94	pxid64	1	0.7	Background	ML
pxid65	-6.88593	89	pxid65	1	1	Background	ML
pxid66	-20.1275	89	pxid66	2	0.98	Myelin	ML
pxid67	-19.7227	89	pxid67	1	0.87	Background	ML
pxid68	-5.76476	95	pxid68	1	0.76	Background	ML
pxid69	-3.11338	87	pxid69	1	0.5	Background	ML
pxid70	-1.13562	84	pxid70	1	0.39	Background	ML
pxid71	2.50459	74	pxid71	1	0.42	Background	ML
pxid72	12.8401	85	pxid72	1	0.39	Background	ML
pxid73	19.9546	83	pxid73	1	0.39	Background	ML
pxid74	6.81103	85	pxid74	1	0.54	Background	ML
pxid75	-1.27795	90	pxid75	1	0.85	Background	ML
pxid76	20.0999	93	pxid76	1	0.53	Background	ML
pxid77	41.4584	94	pxid77	1	0.43	Background	ML
pxid78	53.8482	93	pxid78	1	0.39	Background	ML
pxid79	56.1385	94	pxid79	1	0.31	Background	ML
pxid80	56.3858	93	pxid80	1	0.31	Background	ML
pxid81	58.4035	90	pxid81	1	0.32	Background	ML
pxid82	58.0536	89	pxid82	1	0.39	Background	ML
pxid83	50.59	91	pxid83	1	0.4	Background	ML
pxid84	42.5286	94	pxid84	1	0.44	Background	ML
pxid85	38.5541	90	pxid85	1	0.37	Background	ML
pxid86	35.6436	90	pxid86	1	0.3	Background	ML
pxid87	31.7844	85	pxid87	1	0.26	Background	ML
pxid88	25.9058	89	pxid88	1	0.23	Background	ML
pxid89	22.6884	89	pxid89	1	0.27	Background	ML
pxid90	19.7224	95	pxid90	1	0.27	Background	ML
pxid91	13.4562	98	pxid91	1	0.36	Background	ML
pxid92	3.18428	95	pxid92	1	0.28	Background	ML
pxid93	-9.92426	91	pxid93	1	0.22	Background	ML
pxid94	-22.5409	81	pxid94	1	0.16	Background	ML
pxid95	-29.0855	74	pxid95	1	0.0599999	Background	ML
pxid96	-28.6889	79	pxid96	1	0.0599999	Background	ML
pxid97	-31.6113	75	pxid97	1	0.08	Background	ML
pxid98	-29.8014	74	pxid98	1	0.12	Background	ML
pxid99	-21.3937	79	pxid99	1	0.0599999	Background	ML
pxid100	-8.59253	89	pxid100	1	0.08	Background	ML
pxid101	3.68361	89	pxid101	1	0.11	Background	ML
pxid102	19.3127	97	pxid102	1	0.2	Background	ML
pxid103	31.5235	106	pxid103	1	0.32	Background	ML
pxid104	20.0997	116	pxid104	2	0.96	Myelin	ML
pxid105	-0.754302	101	pxid105	2	0.54	Myelin	ML
pxid106	-20.9158	83	pxid106	2	0.49	Myelin	ML
pxid107	-32.2712	86	pxid107	2	0.58	Myelin	ML
pxid108	-24.7655	82	pxid108	2	0.92	Myelin	ML
pxid109	12.8282	87	pxid109	2	0.94	Myelin	ML
pxid110	13.6199	99	pxid110	1	0.17	Background	ML
pxid111	-17.0111	92	pxid111	1	0.04	Background	ML
pxid112	-21.4059	89	pxid112	1	0.1	Background	ML
pxid113	-5.01919	95	pxid113	1	0.14	Background	ML
pxid114	-5.07632	82	pxid114	1	0.3	Background	ML
pxid115	-20.6785	76	pxid115	2	0.83	Myelin	ML
pxid116	-54.6776	68	pxid116	2	0.41	Myelin	ML
pxid117	-60.5959	64	pxid117	2	0.28	Myelin	ML
pxid118	-50.6007	65	pxid118	2	0.15	Myelin	ML
pxid119	-43.9267	65	pxid119	2	0.36	Myelin	ML
pxid120	-50.8884	68	pxid120	2	0.3	Myelin	ML
pxid121	-52.8331	60	pxid121	2	0.41	Myelin	ML
pxid122	-40.6264	70	pxid122	2	0.47	Myelin	ML
pxid123	-23.2079	76	pxid123	1	0.71	Background	ML
pxid124	-19.9719	74	pxid124	1	0.42	Background	ML
pxid125	-17.0946	76	pxid125	1	0.35	Background	ML
pxid126	-13.3273	74	pxid126	1	0.4	Background	ML
pxid127	-25.944	76	pxid127	1	0.4	Background	ML
pxid128	-39.4794	73	pxid128	1	0.35	Background	ML
pxid129	-40.4556	74	pxid129	1	0.21	Background	ML
pxid130	-35.5305	74	pxid130	1	0.11	Background	ML
pxid131	-37.4937	73	pxid131	1	0.11	Background	ML
pxid132	-41.4524	70	pxid132	1	0.05	Background	ML
pxid133	-46.0127	67	pxid133	1	0.08	Background	ML
pxid134	-49.4934	58	pxid134	1	0.14	Background	ML
pxid135	-44.9587	65	pxid135	1	0.16	Background	ML
pxid136	-18.4428	77	pxid136	1	0.03	Background	ML
pxid137	1.61598	88	pxid137	1	0.02	Background	ML
pxid138	-6.80293	83	pxid138	1	0.02	Background	ML
pxid139	-20.2261	77	pxid139	1	0	Background	ML
pxid140	-24.9159	81	pxid140	1	0	Background	ML
pxid141	-29.912	75	pxid141	1	0	Background	ML
pxid142	-27.545	74	pxid142	1	0	Background	ML
pxid143	-25.8366	78	pxid143	1	0	Background	ML
pxid144	-26.7951	76	pxid144	1	0	Background	ML
pxid145	-31.9744	77	pxid145	1	0	Background	ML
pxid146	-37.4362	73	pxid146	1	0	Background	ML
pxid147	-26.3824	77	pxid147	1	0	Background	ML
pxid148	-23.1981	76	pxid148	1	0	Background	ML
pxid149	-24.471	71	pxid149	1	0	Background	ML
pxid150	-22.1649	76	pxid150	1	0.02	Background	ML
pxid151	-20.2357	77	pxid151	1	0.03	Background	ML
pxid152	-25.0399	77	pxid152	1	0.07	Background	ML
pxid153	-31.1229	71	pxid153	1	0.08	Background	ML
pxid154	-29.7993	73	pxid154	1	0.19	Background	ML
pxid155	-25.9063	75	pxid155	1	0.26	Background	ML
pxid156	-12.7536	79	pxid156	1	0.26	Background	ML
pxid157	-6.16521	77	pxid157	1	0.17	Background	ML
pxid158	-7.49215	77	pxid158	1	0	Background	ML
pxid159	-16.0596	73	pxid159	1	0.25	Background	ML
pxid160	-38.746	63	pxid160	1	0.71	Background	ML
pxid161	-39.0196	60	pxid161	1	0.62	Background	ML
pxid162	-22.7876	67	pxid162	1	0.3	Background	ML
pxid163	-19.7256	70	pxid163	1	0.14	Background	ML
pxid164	-26.5904	69	pxid164	1	0.12	Background	ML
pxid165	-28.9149	76	pxid165	1	0.24	Background	ML
pxid166	-14.4297	76	pxid166	1	0.08	Background	ML
pxid167	-3.74936	83	pxid167	1	0.16	Background	ML
pxid168	-3.73273	82	pxid168	1	0.93	Background	ML
pxid169	-19.8489	88	pxid169	2	0.86	Myelin	ML
pxid170	-33.3558	85	pxid170	2	0.65	Myelin	ML
pxid171	-43.332	81	pxid171	2	0.49	Myelin	ML
pxid172	-32.2986	88	pxid172	2	0.44	Myelin	ML
pxid173	-21.4225	91	pxid173	2	0.56	Myelin	ML
pxid174	-41.1738	90	pxid174	3	0.91	Vessel	ML
pxid175	-64.6912	96	pxid175	3	0.67	Vessel	ML
pxid176	-42.9559	92	pxid176	2	0.74	Myelin	ML
pxid177	-28.213	89	pxid177	2	0.46	Myelin	ML
pxid178	-33.912	85	pxid178	2	0.41	Myelin	ML
pxid179	-30.2074	77	pxid179	2	0.33	Myelin	ML
pxid180	-40.8523	79	pxid180	2	0.0599999	Myelin	ML
pxid181	-33.763	86	pxid181	2	0.17	Myelin	ML
pxid182	-22.2901	81	pxid182	2	0.16	Myelin	ML
pxid183	-19.4637	80	pxid183	2	0.2	Myelin	ML
pxid184	-8.60884	85	pxid184	2	0.2	Myelin	ML
pxid185	-8.55614	84	pxid185	2	0.11	Myelin	ML
pxid186	-15.9813	84	pxid186	2	0.12	Myelin	ML
pxid187	-0.217424	88	pxid187	2	0.16	Myelin	ML
pxid188	12.1931	94	pxid188	2	0.24	Myelin	ML
pxid189	1.40187	91	pxid189	2	0.21	Myelin	ML
pxid190	-26.0032	80	pxid190	2	0.02	Myelin	ML
pxid191	-40.3854	70	pxid191	2	0	Myelin	ML
pxid192	-34.9735	67	pxid192	2	0.19	Myelin	ML
pxid193	-31.2482	75	pxid193	2	0.48	Myelin	ML
pxid194	-22.5732	86	pxid194	2	0.67	Myelin	ML
pxid195	1.02331	106	pxid195	2	0.53	Myelin	ML
pxid196	8.04486	101	pxid196	1	0.85	Background	ML
pxid197	14.6393	107	pxid197	1	0.65	Background	ML
pxid198	19.3987	91	pxid198	1	0.36	Background	ML
pxid199	7.03961	92	pxid199	1	0.42	Background	ML
pxid200	23.3057	104	pxid200	1	0.3	Background	ML
pxid201	34.9067	114	pxid201	1	0.31	Background	ML
pxid202	32.5483	113	pxid202	1	0.35	Background	ML
pxid203	28.1804	108	pxid203	1	0.57	Background	ML
pxid204	21.0301	105	pxid204	1	0.66	Background	ML
pxid205	4.59867	109	pxid205	1	1	Background	ML
pxid206	-20.9317	100	pxid206	2	0.45	Myelin	ML
pxid207	-6.66277	89	pxid207	2	0.35	Myelin	ML
pxid208	-4.63427	91	pxid208	2	0.24	Myelin	ML
pxid209	-29.9746	84	pxid209	2	0.29	Myelin	ML
pxid210	-38.0638	86	pxid210	2	0.29	Myelin	ML
pxid211	-22.8033	94	pxid211	2	0.37	Myelin	ML
pxid212	-27.066	91	pxid212	2	0.38	Myelin	ML
pxid213	-20.3764	95	pxid213	2	0.28	Myelin	ML
pxid214	9.4172	101	pxid214	2	0.31	Myelin	ML
pxid215	36.1324	104	pxid215	1	0.9	Background	ML
pxid216	32.7053	116	pxid216	1	0.61	Background	ML
pxid217	28.5732	114	pxid217	1	0.39	Background	ML
pxid218	31.4499	111	pxid218	1	0.19	Background	ML
pxid219	36.3859	109	pxid219	1	0.09	Background	ML
pxid220	32.9987	100	pxid220	1	0.17	Background	ML
pxid221	32.8918	111	pxid221	1	0.28	Background	ML
pxid222	23.4815	92	pxid222	1	0.6	Background	ML
pxid223	18.2612	95	pxid223	1	0.9	Background	ML
pxid224	20.9748	96	pxid224	1	0.87	Background	ML
pxid225	26.5816	102	pxid225	1	0.56	Background	ML
pxid226	38.4323	108	pxid226	1	0.03	Background	ML
pxid227	38.8125	103	pxid227	1	0.03	Background	ML
pxid228	27.1959	102	pxid228	1	0.1	Background	ML
pxid229	10.3344	94	pxid229	1	0	Background	ML
pxid230	-5.84229	88	pxid230	1	0	Background	ML
pxid231	-15.4877	76	pxid231	1	0.18	Background	ML
pxid232	-7.04437	84	pxid232	1	0.12	Background	ML
pxid233	1.69932	94	pxid233	1	0.28	Background	ML
pxid234	11.5892	101	pxid234	1	0.22	Background	ML
pxid235	11.9375	100	pxid235	1	0.31	Background	ML
pxid236	0.211754	97	pxid236	1	0.52	Background	ML
pxid237	-13.5484	80	pxid237	1	0.72	Background	ML
pxid238	-18.7115	89	pxid238	1	0.55	Background	ML
pxid239	-17.4204	87	pxid239	1	0.12	Background	ML
pxid240	-18.1735	86	pxid240	1	0.02	Background	ML
pxid241	-7.04651	89	pxid241	1	0.04	Background	ML
pxid242	14.7067	107	pxid242	1	0.04	Background	ML
pxid243	26.7688	113	pxid243	1	0.21	Background	ML
pxid244	24.3107	113	pxid244	1	0.42	Background	ML
pxid245	20.6155	108	pxid245	1	0.14	Background	ML
pxid246	15.132	103	pxid246	1	0	Background	ML
pxid247	4.48142	92	pxid247	1	0	Background	ML
pxid248	-4.502	91	pxid248	1	0.04	Background	ML
pxid249	-10.5805	93	pxid249	1	0	Background	ML
pxid250	-15.5777	86	pxid250	1	0	Background	ML
pxid251	-9.42597	88	pxid251	1	0	Background	ML
pxid252	-4.3313	92	pxid252	1	0	Background	ML
pxid253	-6.11501	90	pxid253	1	0	Background	ML
pxid254	-6.16967	90	pxid254	1	0	Background	ML
pxid255	-9.99068	89	pxid255	1	0	Background	ML
pxid256	-13.4023	83	pxid256	1	0	Background	ML
pxid257	-4.59872	89	pxid257	1	0.02	Background	ML
pxid258	11.4617	98	pxid258	1	0	Background	ML
pxid259	12.2931	94	pxid259	1	0.02	Background	ML
pxid260	5.25546	94	pxid260	1	0.04	Background	ML
pxid261	21.0376	102	pxid261	1	0.02	Background	ML
pxid262	30.4904	113	pxid262	1	0	Background	ML
pxid263	29.5423	109	pxid263	1	0	Background	ML
pxid264	33.4821	108	pxid264	1	0	Background	ML
pxid265	40.287	109	pxid265	1	0	Background	ML
pxid266	37.92	110	pxid266	1	0	Background	ML
pxid267	31.5465	106	pxid267	1	0.12	Background	ML
pxid268	35.9067	108	pxid268	1	0.2	Background	ML
pxid269	33.7505	106	pxid269	1	0.18	Background	ML
pxid270	26.4287	98	pxid270	1	0.2	Background	ML
pxid271	15.5884	93	pxid271	1	0.1	Background	ML
pxid272	6.02791	87	pxid272	1	0.02	Background	ML
pxid273	9.58302	86	pxid273	1	0	Background	ML
pxid274	15.7969	91	pxid274	1	0.04	Background	ML
pxid275	15.6363	89	pxid275	1	0.1	Background	ML
pxid276	24.8957	93	pxid276	1	0.04	Background	ML
pxid277	27.495	94	pxid277	1	0	Background	ML
pxid278	23.7702	100	pxid278	1	0	Background	ML
pxid279	31.7924	103	pxid279	1	0	Background	ML
pxid280	37.2805	104	pxid280	1	0	Background	ML
pxid281	32.0915	100	pxid281	1	0	Background	ML
pxid282	33.1954	98	pxid282	1	0.04	Background	ML
pxid283	58.3727	104	pxid283	1	0.11	Background	ML
pxid284	85.5153	111	pxid284	1	0.29	Background	ML
pxid285	81.489	119	pxid285	1	0.43	Background	ML
pxid286	64.1368	121	pxid286	1	0.34	Background	ML
pxid287	49.3567	114	pxid287	1	0.5	Background	ML
pxid288	16.4782	105	pxid288	1	0.59	Background	ML
pxid289	-18.0446	84	pxid289	2	0.6	Myelin	ML
pxid290	-22.3932	83	pxid290	2	0.33	Myelin	ML
pxid291	-2.73384	89	pxid291	2	0.84	Myelin	ML
pxid292	19.0397	107	pxid292	1	0.72	Background	ML
pxid293	19.2926	103	pxid293	1	0.75	Background	ML
pxid294	8.25803	98	pxid294	1	0.74	Background	ML
pxid295	-0.882751	98	pxid295	1	0.96	Background	ML
pxid296	-4.18652	97	pxid296	1	0.93	Background	ML
pxid297	0.0869045	95	pxid297	1	0.83	Background	ML
pxid298	27.2651	114	pxid298	1	0.79	Background	ML
pxid299	59.9531	126	pxid299	1	0.64	Background	ML
pxid300	76.1627	131	pxid300	1	0.74	Background	ML
pxid301	73.9512	134	pxid301	3	0.93	Vessel	ML
pxid302	46.8549	118	pxid302	3	0.99	Vessel	ML
pxid303	28.6357	109	pxid303	2	0.95	Myelin	ML
pxid304	19.0249	115	pxid304	2	0.64	Myelin	ML
pxid305	38.814	119	pxid305	1	0.83	Background	ML
pxid306	45.5771	118	pxid306	1	0.7	Background	ML
pxid307	45.9475	117	pxid307	1	0.67	Background	ML
pxid308	38.1515	100	pxid308	1	0.66	Background	ML
pxid309	39.4053	99	pxid309	1	0.6	Background	ML
pxid310	47.5919	104	pxid310	1	0.43	Background	ML
pxid311	58.3843	116	pxid311	1	0.04	Background	ML
pxid312	50.5526	107	pxid312	1	0	Background	ML
pxid313	38.2447	96	pxid313	1	0.02	Background	ML
pxid314	38.8431	96	pxid314	1	0.0599999	Background	ML
pxid315	42.0576	94	pxid315	1	0.0599999	Background	ML
pxid316	32.9917	94	pxid316	1	0.0599999	Background	ML
pxid317	24.991	86	pxid317	1	0.05	Background	ML
pxid318	34.2278	95	pxid318	1	0.07	Background	ML
pxid319	41.0603	97	pxid319	1	0.07	Background	ML
pxid320	40.7509	95	pxid320	1	0.05	Background	ML
pxid321	41.5873	101	pxid321	1	0.07	Background	ML
pxid322	38.8112	104	pxid322	1	0.1	Background	ML
pxid323	13.0005	86	pxid323	1	0.86	Background	ML
pxid324	-6.7591	83	pxid324	1	0.99	Background	ML
pxid325	-10.1307	88	pxid325	1	0.97	Background	ML
pxid326	-2.19126	84	pxid326	1	0.78	Background	ML
pxid327	8.6271	96	pxid327	1	0.46	Background	ML
pxid328	11.7011	92	pxid328	1	0.4	Background	ML
pxid329	12.0275	97	pxid329	1	0.28	Background	ML
pxid330	6.95832	93	pxid330	1	0.35	Background	ML
pxid331	17.3316	100	pxid331	1	0.29	Background	ML
pxid332	22.493	102	pxid332	1	0.33	Background	ML
pxid333	15.0219	103	pxid333	1	0.33	Background	ML
pxid334	11.5728	100	pxid334	1	0.35	Background	ML
pxid335	12.0663	100	pxid335	1	0.32	Background	ML
pxid336	11.2448	96	pxid336	1	0.72	Background	ML
pxid337	6.22136	99	pxid337	2	0.68	Myelin	ML
pxid338	13.0484	99	pxid338	2	0.91	Myelin	ML
pxid339	26.6596	113	pxid339	1	0.93	Background	ML
pxid340	21.6366	100	pxid340	1	0.84	Background	ML
pxid341	16.8163	95	pxid341	1	0.9	Background	ML
pxid342	13.279	97	pxid342	1	0.91	Background	ML
pxid343	17.1056	96	pxid343	2	0.91	Myelin	ML
pxid344	16.2003	97	pxid344	2	0.82	Myelin	ML
pxid345	25.6142	106	pxid345	2	0.95	Myelin	ML
pxid346	32.6462	114	pxid346	2	0.96	Myelin	ML
pxid347	20.7	112	pxid347	1	1	Background	ML
pxid348	23.5188	111	pxid348	2	0.87	Myelin	ML
pxid349	24.531	110	pxid349	1	1	Background	ML
pxid350	29.3622	114	pxid350	2	0.99	Myelin	ML
pxid351	39.1663	118	pxid351	1	0.99	Background	ML
pxid352	50.806	122	pxid352	1	0.86	Background	ML
pxid353	51.9728	118	pxid353	1	0.55	Background	ML
pxid354	45.859	112	pxid354	1	0.35	Background	ML
pxid355	41.545	101	pxid355	1	0.27	Background	ML
pxid356	41.7983	98	pxid356	1	0.68	Background	ML
pxid357	45.2357	93	pxid357	1	0.8	Background	ML
pxid358	28.8799	95	pxid358	1	0.64	Background	ML
pxid359	9.83286	91	pxid359	1	0.7	Background	ML
pxid360	-0.873053	98	pxid360	1	0.86	Background	ML
pxid361	9.0328	96	pxid361	1	0.91	Background	ML
pxid362	32.8681	111	pxid362	1	0.98	Background	ML
pxid363	64.432	127	pxid363	1	0.74	Background	ML
pxid364	82.818	128	pxid364	1	0.8	Background	ML
pxid365	68.0537	126	pxid365	1	0.87	Background	ML
pxid366	48.7302	111	pxid366	2	0.91	Myelin	ML
pxid367	36.384	110	pxid367	2	0.76	Myelin	ML
pxid368	40.2805	120	pxid368	2	0.95	Myelin	ML
pxid369	47.3345	118	pxid369	1	0.81	Background	ML
pxid370	42.612	118	pxid370	1	0.98	Background	ML
pxid371	22.6852	114	pxid371	2	0.65	Myelin	ML
pxid372	-2.1054	102	pxid372	2	0.46	Myelin	ML
pxid373	-8.67857	98	pxid373	2	0.3	Myelin	ML
pxid374	-19.0492	88	pxid374	2	0.33	Myelin	ML
pxid375	-26.0289	82	pxid375	2	0.19	Myelin	ML
pxid376	-22.8566	88	pxid376	2	0.14	Myelin	ML
pxid377	-7.83961	94	pxid377	2	0.36	Myelin	ML
pxid378	-1.34421	92	pxid378	2	0.74	Myelin	ML
pxid379	-10.4015	85	pxid379	2	0.55	Myelin	ML
pxid380	-23.809	77	pxid380	2	0.33	Myelin	ML
pxid381	-21.5843	79	pxid381	2	0.49	Myelin	ML
pxid382	-12.1086	93	pxid382	2	0.93	Myelin	ML
pxid383	-2.3088	91	pxid383	1	0.99	Background	ML
pxid384	-7.93865	90	pxid384	2	0.96	Myelin	ML
pxid385	-11.117	90	pxid385	2	0.5	Myelin	ML
pxid386	-18.6603	77	pxid386	2	0	Myelin	ML
pxid387	-27.7456	84	pxid387	2	0.13	Myelin	ML
pxid388	-4.07729	99	pxid388	2	0.16	Myelin	ML
pxid389	18.8361	95	pxid389	2	0.24	Myelin	ML
pxid390	30.8654	94	pxid390	2	0.68	Myelin	ML
pxid391	42.0645	103	pxid391	1	0.6	Background	ML
pxid392	56.8117	121	pxid392	1	0.02	Background	ML
pxid393	55.4713	121	pxid393	1	0.02	Background	ML
pxid394	35.3371	110	pxid394	1	0	Background	ML
pxid395	21.689	89	pxid395	1	0.57	Background	ML
pxid396	8.78548	85	pxid396	1	0.6	Background	ML
pxid397	-7.88324	73	pxid397	1	0.48	Background	ML
pxid398	2.27025	81	pxid398	1	0	Background	ML
pxid399	12.3174	93	pxid399	1	0.04	Background	ML
pxid400	11.4471	92	pxid400	1	0.2	Background	ML
pxid401	8.58358	93	pxid401	1	0.2	Background	ML
pxid402	14.0065	103	pxid402	1	0	Background	ML
pxid403	21.8824	109	pxid403	1	0	Background	ML
pxid404	25.0875	110	pxid404	1	0	Background	ML
pxid405	23.9394	101	pxid405	1	0	Background	ML
pxid406	28.2484	99	pxid406	1	0.25	Background	ML
pxid407	37.2357	103	pxid407	1	0.5	Background	ML
pxid408	40.3788	112	pxid408	1	0.52	Background	ML
pxid409	18.1026	106	pxid409	1	0.75	Background	ML
pxid410	5.22914	105	pxid410	2	0.87	Myelin	ML
pxid411	-6.02328	103	pxid411	2	0.94	Myelin	ML
pxid412	-4.83152	97	pxid412	2	0.91	Myelin	ML
pxid413	-0.573195	97	pxid413	2	0.73	Myelin	ML
pxid414	-5.78004	95	pxid414	2	0.5	Myelin	ML
pxid415	-4.86179	97	pxid415	2	0.7	Myelin	ML
pxid416	-24.2589	84	pxid416	2	0.41	Myelin	ML
pxid417	-49.5327	74	pxid417	2	0.32	Myelin	ML
pxid418	-31.1636	78	pxid418	2	0.16	Myelin	ML
pxid419	-19.0498	82	pxid419	2	0.14	Myelin	ML
pxid420	-21.8982	81	pxid420	2	0.17	Myelin	ML
pxid421	-15.0979	93	pxid421	2	0.19	Myelin	ML
pxid422	4.97513	95	pxid422	2	0.47	Myelin	ML
pxid423	13.0012	106	pxid423	1	1	Background	ML
pxid424	13.3787	99	pxid424	2	0.92	Myelin	ML
pxid425	5.4539	93	pxid425	2	0.68	Myelin	ML
pxid426	-2.81377	91	pxid426	2	0.4	Myelin	ML
pxid427	21.0064	98	pxid427	2	0.96	Myelin	ML
pxid428	34.407	104	pxid428	2	0.99	Myelin	ML
pxid429	29.6669	102	pxid429	2	0.92	Myelin	ML
pxid430	16.2175	95	pxid430	2	0.22	Myelin	ML
pxid431	10.7666	101	pxid431	2	0.1	Myelin	ML
pxid432	0.174453	100	pxid432	2	0.03	Myelin	ML
pxid433	-7.00574	98	pxid433	2	0.22	Myelin	ML
pxid434	-24.5239	93	pxid434	2	0.15	Myelin	ML
pxid435	-19.5162	94	pxid435	2	0.1	Myelin	ML
pxid436	-6.89832	98	pxid436	2	0.15	Myelin	ML
pxid437	-11.2434	94	pxid437	2	0.32	Myelin	ML
pxid438	-6.85975	94	pxid438	2	0.35	Myelin	ML
pxid439	0.636551	89	pxid439	2	0.34	Myelin	ML
pxid440	29.5963	110	pxid440	2	0.57	Myelin	ML
pxid441	46.1611	113	pxid441	1	0.85	Background	ML
pxid442	39.193	114	pxid442	1	0.42	Background	ML
pxid443	21.5472	107	pxid443	1	0.12	Background	ML
pxid444	-0.975817	90	pxid444	1	0.14	Background	ML
pxid445	-10.0834	87	pxid445	1	0.16	Background	ML
pxid446	-19.1864	84	pxid446	1	0.12	Background	ML
pxid447	-15.8444	81	pxid447	1	0.08	Background	ML
pxid448	-3.10706	81	pxid448	1	0.18	Background	ML
pxid449	10.3374	103	pxid449	1	0.14	Background	ML
pxid450	24.7024	101	pxid450	1	0.23	Background	ML
pxid451	19.8071	95	pxid451	1	0.37	Background	ML
pxid452	12.3625	96	pxid452	1	0.45	Background	ML
pxid453	-0.91417	86	pxid453	1	0.2	Background	ML
pxid454	-8.35785	77	pxid454	1	0.18	Background	ML
pxid455	-13.1235	84	pxid455	1	0.02	Background	ML
pxid456	-19.5051	84	pxid456	1	0.02	Background	ML
pxid457	-21.8086	82	pxid457	1	0.02	Background	ML
pxid458	-23.1666	83	pxid458	1	0	Background	ML
pxid459	-17.8393	84	pxid459	1	0	Background	ML
pxid460	-23.4267	87	pxid460	1	0	Background	ML
pxid461	-31.7574	80	pxid461	1	0	Background	ML
pxid462	-36.39	79	pxid462	1	0.02	Background	ML
pxid463	-39.957	75	pxid463	1	0.0599999	Background	ML
pxid464	-38.3707	74	pxid464	1	0.02	Background	ML
pxid465	-29.568	80	pxid465	1	0	Background	ML
pxid466	-17.5987	84	pxid466	1	0	Background	ML
pxid467	-17.1764	83	pxid467	1	0	Background	ML
pxid468	-22.774	85	pxid468	1	0	Background	ML
pxid469	-27.2849	86	pxid469	1	0	Background	ML
pxid470	-28.5781	88	pxid470	1	0	Background	ML
pxid471	-32.0817	84	pxid471	1	0.02	Background	ML
pxid472	-29.1533	86	pxid472	1	0.08	Background	ML
pxid473	-37.1725	78	pxid473	1	0.0599999	Background	ML
pxid474	-36.7089	76	pxid474	1	0.0599999	Background	ML
pxid475	-28.5056	83	pxid475	1	0.04	Background	ML
pxid476	-26.2424	80	pxid476	1	0	Background	ML
pxid477	-28.1889	84	pxid477	1	0	Background	ML
pxid478	-21.4186	91	pxid478	1	0	Background	ML
pxid479	-21.26	88	pxid479	1	0	Background	ML
pxid480	-21.1193	86	pxid480	1	0.23	Background	ML
pxid481	-34.7152	73	pxid481	1	0.68	Background	ML
pxid482	-42.0159	67	pxid482	1	0.93	Background	ML
pxid483	-33.7948	71	pxid483	1	0.91	Background	ML
pxid484	-29.123	78	pxid484	1	0.66	Background	ML
pxid485	-19.1418	83	pxid485	1	0.32	Background	ML
pxid486	-19.095	81	pxid486	1	0.22	Background	ML
pxid487	-36.0481	70	pxid487	1	0.22	Background	ML
pxid488	-45.2134	68	pxid488	1	0.18	Background	ML
pxid489	-40.8487	74	pxid489	1	0.08	Background	ML
pxid490	-39.3438	78	pxid490	1	0.0599999	Background	ML
pxid491	-42.4126	66	pxid491	1	0.08	Background	ML
pxid492	-52.5953	61	pxid492	1	0.42	Background	ML
pxid493	-61.1178	62	pxid493	1	0.43	Background	ML
pxid494	-65.1002	55	pxid494	1	0.42	Background	ML
pxid495	-69.9647	50	pxid495	1	0.33	Background	ML
pxid496	-71.8252	53	pxid496	1	0.24	Background	ML
pxid497	-48.4542	69	pxid497	1	0.55	Background	ML
pxid498	-36.4169	68	pxid498	1	0.48	Background	ML
pxid499	-23.5874	71	pxid499	1	0.12	Background	ML
pxid500	-18.9909	89	pxid500	1	0.0599999	Background	ML
pxid501	-16.1353	98	pxid501	1	0.1	Background	ML
pxid502	-14.8607	93	pxid502	1	0.13	Background	ML
pxid503	-11.8965	96	pxid503	1	0.69	Background	ML
pxid504	-25.5419	74	pxid504	2	0.81	Myelin	ML
pxid505	-50.3221	67	pxid505	2	0.27	Myelin	ML
pxid506	-66.9421	61	pxid506	2	0.2	Myelin	ML
pxid507	-65.9732	47	pxid507	2	0.17	Myelin	ML
pxid508	-65.5931	50	pxid508	2	0.14	Myelin	ML
pxid509	-65.7918	57	pxid509	2	0.13	Myelin	ML
pxid510	-64.0379	57	pxid510	2	0.52	Myelin	ML
pxid511	-54.7407	57	pxid511	2	0.78	Myelin	ML
pxid512	-45.1313	54	pxid512	2	0.89	Myelin	ML
pxid513	-23.5074	75	pxid513	1	0.87	Background	ML
pxid514	-6.91772	83	pxid514	1	0.36	Background	ML
pxid515	-1.26653	91	pxid515	1	0.21	Background	ML
pxid516	-4.185	96	pxid516	1	0.15	Background	ML
pxid517	-19.5686	85	pxid517	1	0.11	Background	ML
pxid518	-36.5104	71	pxid518	1	0.17	Background	ML
pxid519	-45.5568	71	pxid519	1	0.35	Background	ML
pxid520	-49.661	64	pxid520	1	0.44	Background	ML
pxid521	-48.3764	69	pxid521	1	0.38	Background	ML
pxid522	-38.4211	70	pxid522	1	0.08	Background	ML
pxid523	-34.5802	81	pxid523	1	0.0599999	Background	ML
pxid524	-38.0882	75	pxid524	1	0.0599999	Background	ML
pxid525	-39.0688	78	pxid525	1	0.08	Background	ML
pxid526	-40.4687	81	pxid526	1	0.04	Background	ML
pxid527	-42.2114	79	pxid527	1	0	Background	ML
pxid528	-38.6684	83	pxid528	1	0	Background	ML
pxid529	-32.1118	84	pxid529	1	0	Background	ML
pxid530	-23.9146	82	pxid530	1	0	Background	ML
pxid531	-10.4742	86	pxid531	1	0.02	Background	ML
pxid532	2.39895	88	pxid532	1	0.03	Background	ML
pxid533	11.5996	86	pxid533	1	0.03	Background	ML
pxid534	16.4923	91	pxid534	1	0.04	Background	ML
pxid535	19.8368	98	pxid535	1	0.09	Background	ML
pxid536	22.1537	103	pxid536	1	0.12	Background	ML
pxid537	22.8534	103	pxid537	1	0.11	Background	ML
pxid538	23.1428	96	pxid538	1	0.14	Background	ML
pxid539	19.7648	96	pxid539	1	0.06	Background	ML
pxid540	15.3039	96	pxid540	1	0.08	Background	ML
pxid541	15.801	96	pxid541	1	0.09	Background	ML
pxid542	12.9564	92	pxid542	1	0.15	Background	ML
pxid543	9.67828	96	pxid543	1	0.13	Background	ML
pxid544	6.46382	92	pxid544	1	0.11	Background	ML
pxid545	-2.65126	85	pxid545	1	0.08	Background	ML
pxid546	-9.49141	87	pxid546	1	0.14	Background	ML
pxid547	-13.317	75	pxid547	1	0.17	Background	ML
pxid548	-9.48665	79	pxid548	1	0.21	Background	ML
pxid549	-6.93939	78	pxid549	1	0.22	Background	ML
pxid550	-2.90551	80	pxid550	1	0.24	Background	ML
pxid551	-2.6665	79	pxid551	1	0.24	Background	ML
pxid552	-7.65281	79	pxid552	1	0.28	Background	ML
pxid553	-8.87463	78	pxid553	1	0.29	Background	ML
pxid554	4.07698	85	pxid554	1	0.3	Background	ML
pxid555	18.0338	98	pxid555	1	0.21	Background	ML
pxid556	25.116	106	pxid556	1	0.22	Background	ML
pxid557	20.005	102	pxid557	1	0.23	Background	ML
pxid558	22.9598	100	pxid558	1	0.3	Background	ML
pxid559	20.4799	101	pxid559	1	0.37	Background	ML
pxid560	13.5534	100	pxid560	1	0.56	Background	ML
pxid561	9.64936	97	pxid561	1	0.92	Background	ML
pxid562	2.59445	91	pxid562	1	0.93	Background	ML
pxid563	1.4912	90	pxid563	1	0.92	Background	ML
pxid564	6.92935	96	pxid564	1	0.88	Background	ML
pxid565	2.09172	83	pxid565	1	0.45	Background	ML
pxid566	6.3465	83	pxid566	1	0.37	Background	ML
pxid567	13.8109	82	pxid567	1	0.4	Background	ML
pxid568	24.1159	87	pxid568	1	0.39	Background	ML
pxid569	29.0664	89	pxid569	1	0.41	Background	ML
pxid570	9.03458	83	pxid570	1	0.43	Background	ML
pxid571	-1.31365	89	pxid571	1	0.86	Background	ML
pxid572	23.7987	94	pxid572	1	0.56	Background	ML
pxid573	43.918	95	pxid573	1	0.46	Background	ML
pxid574	53.2205	93	pxid574	1	0.41	Background	ML
pxid575	55.6887	95	pxid575	1	0.31	Background	ML
pxid576	57.6725	93	pxid576	1	0.34	Background	ML
pxid577	59.7585	94	pxid577	1	0.36	Background	ML
pxid578	56.1143	92	pxid578	1	0.37	Background	ML
pxid579	49.0585	91	pxid579	1	0.42	Background	ML
pxid580	40.8451	90	pxid580	1	0.45	Background	ML
pxid581	35.7564	89	pxid581	1	0.37	Background	ML
pxid582	34.9493	88	pxid582	1	0.3	Background	ML
pxid583	30.4343	86	pxid583	1	0.22	Background	ML
pxid584	24.6008	89	pxid584	1	0.19	Background	ML
pxid585	23.7056	95	pxid585	1	0.23	Background	ML
pxid586	17.5167	99	pxid586	1	0.25	Background	ML
pxid587	5.20266	98	pxid587	1	0.34	Background	ML
pxid588	-1.23544	100	pxid588	1	0.26	Background	ML
pxid589	-8.17355	92	pxid589	1	0.21	Background	ML
pxid590	-17.2062	84	pxid590	1	0.16	Background	ML
pxid591	-24.0182	74	pxid591	1	0.0599999	Background	ML
pxid592	-25.9717	79	pxid592	1	0.0599999	Background	ML
pxid593	-32.6633	72	pxid593	1	0.2	Background	ML
pxid594	-29.2136	75	pxid594	1	0.14	Background	ML
pxid595	-18.9168	80	pxid595	1	0.0599999	Background	ML
pxid596	-5.30439	90	pxid596	1	0.0599999	Background	ML
pxid597	9.72921	99	pxid597	1	0.02	Background	ML
pxid598	27.2432	105	pxid598	1	0.2	Background	ML
pxid599	36.8168	107	pxid599	1	0.35	Background	ML
pxid600	23.2971	111	pxid600	2	0.75	Myelin	ML
pxid601	6.65633	101	pxid601	2	0.7	Myelin	ML
pxid602	-8.78834	85	pxid602	2	0.62	Myelin	ML
pxid603	-21.5418	87	pxid603	2	0.66	Myelin	ML
pxid604	-17.3981	92	pxid604	2	0.86	Myelin	ML
pxid605	16.8025	88	pxid605	2	0.87	Myelin	ML
pxid606	13.1376	97	pxid606	1	0.19	Background	ML
pxid607	-17.7084	92	pxid607	1	0.1	Background	ML
pxid608	-15.9755	96	pxid608	1	0.16	Background	ML
pxid609	1.64585	99	pxid609	1	0.18	Background	ML
pxid610	0.465005	82	pxid610	1	0.33	Background	ML
pxid611	-15.0776	79	pxid611	2	0.81	Myelin	ML
pxid612	-47.792	69	pxid612	2	0.31	Myelin	ML
pxid613	-59.1727	62	pxid613	2	0.23	Myelin	ML
pxid614	-53.2384	63	pxid614	2	0.15	Myelin	ML
pxid615	-42.1095	65	pxid615	2	0.28	Myelin	ML
pxid616	-45.9088	69	pxid616	2	0.35	Myelin	ML
pxid617	-45.6891	69	pxid617	2	0.37	Myelin	ML
pxid618	-34.3461	80	pxid618	2	0.47	Myelin	ML
pxid619	-20.0808	78	pxid619	1	0.77	Background	ML
pxid620	-15.8184	76	pxid620	1	0.43	Background	ML
pxid621	-10.9972	83	pxid621	1	0.24	Background	ML
pxid622	-7.48184	75	pxid622	1	0.17	Background	ML
pxid623	-18.8668	80	pxid623	1	0.22	Background	ML
pxid624	-32.9981	76	pxid624	1	0.21	Background	ML
pxid625	-37.9173	70	pxid625	1	0.09	Background	ML
pxid626	-33.2842	75	pxid626	1	0.03	Background	ML
pxid627	-31.5411	74	pxid627	1	0.07	Background	ML
pxid628	-32.9973	74	pxid628	1	0.03	Background	ML
pxid629	-41.5036	68	pxid629	1	0.08	Background	ML
pxid630	-48.0844	57	pxid630	1	0.13	Background	ML
pxid631	-41.3789	68	pxid631	1	0.12	Background	ML
pxid632	-18.8124	75	pxid632	1	0.03	Background	ML
pxid633	-1.1608	88	pxid633	1	0.02	Background	ML
pxid634	-9.77831	83	pxid634	1	0.02	Background	ML
pxid635	-21.928	74	pxid635	1	0	Background	ML
pxid636	-24.0022	80	pxid636	1	0	Background	ML
pxid637	-27.4704	79	pxid637	1	0	Background	ML
pxid638	-29.316	74	pxid638	1	0	Background	ML
pxid639	-26.4359	78	pxid639	1	0	Background	ML
pxid640	-25.8565	76	pxid640	1	0	Background	ML
pxid641	-29.0289	77	pxid641	1	0	Background	ML
pxid642	-32.5109	79	pxid642	1	0	Background	ML
pxid643	-24.5787	79	pxid643	1	0	Background	ML
pxid644	-20.735	76	pxid644	1	0	Background	ML
pxid645	-23.192	74	pxid645	1	0	Background	ML
pxid646	-20.6739	73	pxid646	1	0.02	Background	ML
pxid647	-20.3845	76	pxid647	1	0.03	Background	ML
pxid648	-25.0323	74	pxid648	1	0.05	Background	ML
pxid649	-27.6743	68	pxid649	1	0.06	Background	ML
pxid650	-19.6118	77	pxid650	1	0.07	Background	ML
pxid651	-14.0231	82	pxid651	1	0.1	Background	ML
pxid652	-4.30115	83	pxid652	1	0.08	Background	ML
pxid653	-1.90343	83	pxid653	1	0.02	Background	ML
pxid654	-7.39577	70	pxid654	1	0.02	Background	ML
pxid655	-13.2929	72	pxid655	1	0.41	Background	ML
pxid656	-31.8261	67	pxid656	1	0.73	Background	ML
pxid657	-37.5024	62	pxid657	1	0.67	Background	ML
pxid658	-24.1722	63	pxid658	1	0.32	Background	ML
pxid659	-20.0741	67	pxid659	1	0.08	Background	ML
pxid660	-25.5559	66	pxid660	1	0.14	Background	ML
pxid661	-25.6412	73	pxid661	1	0.24	Background	ML
pxid662	-9.86871	80	pxid662	1	0.0599999	Background	ML
pxid663	2.32952	86	pxid663	1	0.04	Background	ML
pxid664	7.75198	94	pxid664	1	0.52	Background	ML
pxid665	-0.870673	89	pxid665	1	0.94	Background	ML
pxid666	-9.65795	102	pxid666	2	0.71	Myelin	ML
pxid667	-19.631	89	pxid667	2	0.39	Myelin	ML
pxid668	-14.0047	90	pxid668	2	0.36	Myelin	ML
pxid669	-6.64442	93	pxid669	2	0.61	Myelin	ML
pxid670	-24.1834	92	pxid670	2	0.91	Myelin	ML
pxid671	-43.7664	101	pxid671	3	0.67	Vessel	ML
pxid672	-32.3433	95	pxid672	2	0.97	Myelin	ML
pxid673	-24.0065	92	pxid673	2	0.46	Myelin	ML
pxid674	-27.0732	87	pxid674	2	0.39	Myelin	ML
pxid675	-21.5396	83	pxid675	2	0.33	Myelin	ML
pxid676	-33.5699	86	pxid676	2	0.1	Myelin	ML
pxid677	-31.1584	85	pxid677	2	0.2	Myelin	ML
pxid678	-19.434	88	pxid678	2	0.16	Myelin	ML
pxid679	-19.5418	81	pxid679	2	0.2	Myelin	ML
pxid680	-4.23561	82	pxid680	2	0.19	Myelin	ML
pxid681	-4.68935	83	pxid681	2	0.15	Myelin	ML
pxid682	-12.6297	81	pxid682	2	0.12	Myelin	ML
pxid683	-7.3309	84	pxid683	2	0.05	Myelin	ML
pxid684	-5.48975	88	pxid684	2	0.02	Myelin	ML
pxid685	-13.9291	87	pxid685	2	0.02	Myelin	ML
pxid686	-28.0872	78	pxid686	2	0	Myelin	ML
pxid687	-37.7657	64	pxid687	2	0	Myelin	ML
pxid688	-32.9328	72	pxid688	2	0.28	Myelin	ML
pxid689	-30.4196	77	pxid689	2	0.69	Myelin	ML
pxid690	-24.9606	88	pxid690	2	0.58	Myelin	ML
pxid691	5.637	110	pxid691	2	0.68	Myelin	ML
pxid692	16.9412	111	pxid692	1	0.73	Background	ML
pxid693	26.2719	119	pxid693	1	0.64	Background	ML
pxid694	29.431	100	pxid694	1	0.26	Background	ML
pxid695	22.96	97	pxid695	1	0.4	Background	ML
pxid696	37.645	118	pxid696	1	0.36	Background	ML
pxid697	45.5267	128	pxid697	1	0.39	Background	ML
pxid698	40.809	117	pxid698	1	0.54	Background	ML
pxid699	37.4603	112	pxid699	1	0.51	Background	ML
pxid700	25.1468	115	pxid700	1	0.71	Background	ML
pxid701	10.3562	111	pxid701	1	0.9	Background	ML
pxid702	-4.58102	103	pxid702	2	0.61	Myelin	ML
pxid703	10.8831	100	pxid703	2	0.43	Myelin	ML
pxid704	8.5716	95	pxid704	2	0.34	Myelin	ML
pxid705	-25.2777	85	pxid705	2	0.28	Myelin	ML
pxid706	-37.95	88	pxid706	2	0.29	Myelin	ML
pxid707	-25.9218	92	pxid707	2	0.27	Myelin	ML
pxid708	-22.747	95	pxid708	2	0.33	Myelin	ML
pxid709	-15.3537	98	pxid709	2	0.28	Myelin	ML
pxid710	9.02288	99	pxid710	2	0.35	Myelin	ML
pxid711	32.1692	108	pxid711	1	0.87	Background	ML
pxid712	30.7275	112	pxid712	1	0.58	Background	ML
pxid713	28.5057	112	pxid713	1	0.43	Background	ML
pxid714	34.2492	112	pxid714	1	0.19	Background	ML
pxid715	38.5019	111	pxid715	1	0.11	Background	ML
pxid716	36.3817	102	pxid716	1	0.19	Background	ML
pxid717	35.4636	113	pxid717	1	0.33	Background	ML
pxid718	28.8407	100	pxid718	1	0.55	Background	ML
pxid719	27.751	98	pxid719	1	0.79	Background	ML
pxid720	30.8012	102	pxid720	1	0.87	Background	ML
pxid721	32.6277	103	pxid721	1	0.4	Background	ML
pxid722	39.5077	110	pxid722	1	0.07	Background	ML
pxid723	41.2837	109	pxid723	1	0.05	Background	ML
pxid724	31.4219	105	pxid724	1	0.1	Background	ML
pxid725	17.5304	101	pxid725	1	0	Background	ML
pxid726	4.1656	96	pxid726	1	0	Background	ML
pxid727	-4.43929	87	pxid727	1	0.1	Background	ML
pxid728	5.8083	98	pxid728	1	0.1	Background	ML
pxid729	12.2526	103	pxid729	1	0.2	Background	ML
pxid730	15.4314	104	pxid730	1	0.36	Background	ML
pxid731	15.4904	104	pxid731	1	0.61	Background	ML
pxid732	7.85086	107	pxid732	1	0.7	Background	ML
pxid733	-3.12732	95	pxid733	1	0.57	Background	ML
pxid734	-4.6511	89	pxid734	1	0.3	Background	ML
pxid735	-9.86863	87	pxid735	1	0.14	Background	ML
pxid736	-13.2138	91	pxid736	1	0.0599999	Background	ML
pxid737	-1.75083	93	pxid737	1	0.04	Background	ML
pxid738	20.0052	110	pxid738	1	0.0599999	Background	ML
pxid739	28.4663	114	pxid739	1	0.37	Background	ML
pxid740	23.2481	111	pxid740	1	0.56	Background	ML
pxid741	23.912	105	pxid741	1	0.16	Background	ML
pxid742	19.3285	104	pxid742	1	0.02	Background	ML
pxid743	11.2566	94	pxid743	1	0	Background	ML
pxid744	3.6713	94	pxid744	1	0.02	Background	ML
pxid745	-5.02502	93	pxid745	1	0	Background	ML
pxid746	-16.3986	87	pxid746	1	0	Background	ML
pxid747	-12.7484	90	pxid747	1	0	Background	ML
pxid748	-4.04227	94	pxid748	1	0	Background	ML
pxid749	-5.16796	89	pxid749	1	0	Background	ML
pxid750	-5.50254	89	pxid750	1	0	Background	ML
pxid751	-6.74867	90	pxid751	1	0	Background	ML
pxid752	-10.7883	83	pxid752	1	0	Background	ML
pxid753	-6.01913	92	pxid753	1	0.02	Background	ML
pxid754	7.10293	97	pxid754	1	0	Background	ML
pxid755	9.7335	98	pxid755	1	0.02	Background	ML
pxid756	4.41604	97	pxid756	1	0.04	Background	ML
pxid757	20.3824	101	pxid757	1	0.04	Background	ML
pxid758	29.4707	111	pxid758	1	0	Background	ML
pxid759	30.1829	108	pxid759	1	0.02	Background	ML
pxid760	35.3582	106	pxid760	1	0	Background	ML
pxid761	45.1797	110	pxid761	1	0.02	Background	ML
pxid762	44.4769	112	pxid762	1	0.02	Background	ML
pxid763	34.5522	107	pxid763	1	0.12	Background	ML
pxid764	36.6296	111	pxid764	1	0.14	Background	ML
pxid765	34.8485	110	pxid765	1	0.12	Background	ML
pxid766	32.1717	107	pxid766	1	0.04	Background	ML
pxid767	24.9606	101	pxid767	1	0.02	Background	ML
pxid768	16.3113	95	pxid768	1	0	Background	ML
pxid769	17.1879	91	pxid769	1	0.02	Background	ML
pxid770	22.284	95	pxid770	1	0.02	Background	ML
pxid771	23.8939	98	pxid771	1	0	Background	ML
pxid772	31.0655	95	pxid772	1	0	Background	ML
pxid773	30.3935	96	pxid773	1	0	Background	ML
pxid774	25.57	96	pxid774	1	0	Background	ML
pxid775	31.6858	103	pxid775	1	0	Background	ML
pxid776	34.7565	105	pxid776	1	0	Background	ML
pxid777	30.5588	98	pxid777	1	0	Background	ML
pxid778	35.7975	100	pxid778	1	0.04	Background	ML
pxid779	64.3728	109	pxid779	1	0.11	Background	ML
pxid780	92.2022	112	pxid780	1	0.31	Background	ML
pxid781	88.5968	126	pxid781	1	0.45	Background	ML
pxid782	67.9602	126	pxid782	1	0.31	Background	ML
pxid783	46.8849	122	pxid783	1	0.48	Background	ML
pxid784	10.4405	103	pxid784	1	0.67	Background	ML
pxid785	-16.4649	84	pxid785	2	0.57	Myelin	ML
pxid786	-17.0208	83	pxid786	2	0.32	Myelin	ML
pxid787	4.53228	94	pxid787	2	0.86	Myelin	ML
pxid788	26.1708	103	pxid788	1	0.74	Background	ML
pxid789	27.3869	106	pxid789	1	0.72	Background	ML
pxid790	20.6513	105	pxid790	1	0.74	Background	ML
pxid791	13.7726	104	pxid791	1	0.9	Background	ML
pxid792	2.77946	96	pxid792	1	0.85	Background	ML
pxid793	-2.20344	94	pxid793	1	0.89	Background	ML
pxid794	25.4874	113	pxid794	1	0.77	Background	ML
pxid795	61.8468	126	pxid795	1	0.68	Background	ML
pxid796	82.8268	133	pxid796	1	0.74	Background	ML
pxid797	76.6085	132	pxid797	3	0.83	Vessel	ML
pxid798	44.625	115	pxid798	3	0.96	Vessel	ML
pxid799	41.5588	114	pxid799	2	0.96	Myelin	ML
pxid800	36.6002	127	pxid800	2	0.72	Myelin	ML
pxid801	46.634	121	pxid801	1	0.67	Background	ML
pxid802	55.4355	125	pxid802	1	0.61	Background	ML
pxid803	58.3132	132	pxid803	1	0.58	Background	ML
pxid804	49.0473	103	pxid804	1	0.51	Background	ML
pxid805	43.0659	99	pxid805	1	0.62	Background	ML
pxid806	46.117	103	pxid806	1	0.47	Background	ML
pxid807	58.8224	118	pxid807	1	0.04	Background	ML
pxid808	53.9576	109	pxid808	1	0	Background	ML
pxid809	44.9483	100	pxid809	1	0.02	Background	ML
pxid810	48.888	101	pxid810	1	0.04	Background	ML
pxid811	52.5823	98	pxid811	1	0.0599999	Background	ML
pxid812	41.8694	98	pxid812	1	0.08	Background	ML
pxid813	28.5812	89	pxid813	1	0.05	Background	ML
pxid814	33.1245	93	pxid814	1	0.07	Background	ML
pxid815	39.0758	96	pxid815	1	0.07	Background	ML
pxid816	41.6955	97	pxid816	1	0.05	Background	ML
pxid817	41.2455	99	pxid817	1	0.09	Background	ML
pxid818	37.7119	97	pxid818	1	0.12	Background	ML
pxid819	16.8358	89	pxid819	1	0.72	Background	ML
pxid820	3.69645	87	pxid820	2	0.94	Myelin	ML
pxid821	7.99203	87	pxid821	1	0.98	Background	ML
pxid822	11.2993	88	pxid822	1	0.66	Background	ML
pxid823	15.6391	103	pxid823	1	0.5	Background	ML
pxid824	17.9916	96	pxid824	1	0.44	Background	ML
pxid825	20.1658	100	pxid825	1	0.33	Background	ML
pxid826	16.786	98	pxid826	1	0.35	Background	ML
pxid827	20.415	101	pxid827	1	0.35	Background	ML
pxid828	24.4076	104	pxid828	1	0.3	Background	ML
pxid829	19.0369	104	pxid829	1	0.34	Background	ML
pxid830	16.146	102	pxid830	1	0.38	Background	ML
pxid831	19.6189	106	pxid831	1	0.32	Background	ML
pxid832	19.7108	110	pxid832	1	0.82	Background	ML
pxid833	11.7447	104	pxid833	2	0.73	Myelin	ML
pxid834	15.6806	104	pxid834	2	0.82	Myelin	ML
pxid835	30.4884	117	pxid835	1	0.89	Background	ML
pxid836	23.3753	102	pxid836	1	0.96	Background	ML
pxid837	17.2896	99	pxid837	2	0.99	Myelin	ML
pxid838	14.6983	100	pxid838	1	0.89	Background	ML
pxid839	18.1853	102	pxid839	2	0.97	Myelin	ML
pxid840	23.1722	103	pxid840	2	0.84	Myelin	ML
pxid841	31.0636	107	pxid841	1	1	Background	ML
pxid842	34.5828	115	pxid842	1	0.93	Background	ML
pxid843	21.4857	108	pxid843	2	0.98	Myelin	ML
pxid844	25.3976	109	pxid844	1	0.96	Background	ML
pxid845	25.122	107	pxid845	1	0.97	Background	ML
pxid846	32.9562	117	pxid846	1	0.95	Background	ML
pxid847	44.152	118	pxid847	1	0.95	Background	ML
pxid848	55.8321	127	pxid848	1	0.88	Background	ML
pxid849	62.1644	125	pxid849	1	0.55	Background	ML
pxid850	58.0769	116	pxid850	1	0.35	Background	ML
pxid851	53.7128	103	pxid851	1	0.31	Background	ML
pxid852	52.1726	100	pxid852	1	0.72	Background	ML
pxid853	52.5102	95	pxid853	1	0.86	Background	ML
pxid854	37.269	95	pxid854	1	0.76	Background	ML
pxid855	21.8623	97	pxid855	1	0.7	Background	ML
pxid856	11.6426	96	pxid856	1	0.75	Background	ML
pxid857	21.7671	100	pxid857	1	0.85	Background	ML
pxid858	40.8766	119	pxid858	1	0.97	Background	ML
pxid859	67.8947	139	pxid859	1	0.78	Background	ML
pxid860	81.4402	136	pxid860	1	0.82	Background	ML
pxid861	67.7351	122	pxid861	1	0.98	Background	ML
pxid862	50.2728	114	pxid862	2	0.51	Myelin	ML
pxid863	38.8099	110	pxid863	2	0.43	Myelin	ML
pxid864	36.0132	113	pxid864	2	0.41	Myelin	ML
pxid865	41.3681	126	pxid865	2	0.92	Myelin	ML
pxid866	41.0712	124	pxid866	2	0.92	Myelin	ML
pxid867	26.164	123	pxid867	2	0.62	Myelin	ML
pxid868	3.14147	101	pxid868	2	0.3	Myelin	ML
pxid869	-10.6064	94	pxid869	2	0.35	Myelin	ML
pxid870	-12.7027	93	pxid870	2	0.38	Myelin	ML
pxid871	-5.05505	87	pxid871	2	0.25	Myelin	ML
pxid872	0.380738	93	pxid872	2	0.21	Myelin	ML
pxid873	14.0461	98	pxid873	2	0.42	Myelin	ML
pxid874	8.07252	91	pxid874	2	0.64	Myelin	ML
pxid875	-8.17548	82	pxid875	2	0.36	Myelin	ML
pxid876	-19.1565	75	pxid876	2	0.15	Myelin	ML
pxid877	-19.857	76	pxid877	2	0.19	Myelin	ML
pxid878	-11.5656	91	pxid878	2	0.48	Myelin	ML
pxid879	-3.52374	92	pxid879	2	0.7	Myelin	ML
pxid880	-5.46495	90	pxid880	2	0.66	Myelin	ML
pxid881	-8.62276	90	pxid881	2	0.34	Myelin	ML
pxid882	-14.4312	86	pxid882	2	0	Myelin	ML
pxid883	-21.1428	88	pxid883	2	0.13	Myelin	ML
pxid884	2.75686	110	pxid884	2	0.18	Myelin	ML
pxid885	26.5882	106	pxid885	2	0.26	Myelin	ML
pxid886	38.0147	100	pxid886	2	0.72	Myelin	ML
pxid887	46.3311	104	pxid887	1	0.57	Background	ML
pxid888	60.1305	126	pxid888	1	0.04	Background	ML
pxid889	57.4274	124	pxid889	1	0.04	Background	ML
pxid890	29.406	99	pxid890	1	0.04	Background	ML
pxid891	10.3994	90	pxid891	1	0.74	Background	ML
pxid892	5.56014	87	pxid892	1	0.64	Background	ML
pxid893	-0.619653	77	pxid893	1	0.42	Background	ML
pxid894	11.1559	88	pxid894	1	0	Background	ML
pxid895	18.7705	94	pxid895	1	0.04	Background	ML
pxid896	15.6842	96	pxid896	1	0.2	Background	ML
pxid897	12.5474	99	pxid897	1	0.2	Background	ML
pxid898	18.9937	106	pxid898	1	0	Background	ML
pxid899	24.4941	112	pxid899	1	0	Background	ML
pxid900	25.8065	110	pxid900	1	0	Background	ML
pxid901	28.6023	104	pxid901	1	0	Background	ML
pxid902	31.7712	101	pxid902	1	0.33	Background	ML
pxid903	35.1624	104	pxid903	1	0.55	Background	ML
pxid904	34.9508	115	pxid904	1	0.56	Background	ML
pxid905	15.0281	107	pxid905	1	0.73	Background	ML
pxid906	6.52264	107	pxid906	2	0.86	Myelin	ML
pxid907	-0.176479	105	pxid907	2	0.76	Myelin	ML
pxid908	-1.94729	104	pxid908	2	0.84	Myelin	ML
pxid909	-2.17154	101	pxid909	2	0.7	Myelin	ML
pxid910	-10.853	103	pxid910	2	0.38	Myelin	ML
pxid911	-9.63964	100	pxid911	2	0.48	Myelin	ML
pxid912	-16.9268	92	pxid912	2	0.37	Myelin	ML
pxid913	-32.463	85	pxid913	2	0.3	Myelin	ML
pxid914	-9.95583	83	pxid914	2	0.15	Myelin	ML
pxid915	-2.10074	86	pxid915	2	0.18	Myelin	ML
pxid916	-4.47717	92	pxid916	2	0.24	Myelin	ML
pxid917	-2.09836	95	pxid917	2	0.24	Myelin	ML
pxid918	10.9733	99	pxid918	2	0.27	Myelin	ML
pxid919	13.6507	106	pxid919	2	0.83	Myelin	ML
pxid920	18.3615	99	pxid920	2	0.85	Myelin	ML
pxid921	12.4844	97	pxid921	2	0.5	Myelin	ML
pxid922	2.12643	91	pxid922	2	0.46	Myelin	ML
pxid923	21.004	104	pxid923	2	0.92	Myelin	ML
pxid924	33.6586	110	pxid924	2	0.95	Myelin	ML
pxid925	30.3845	103	pxid925	2	0.82	Myelin	ML
pxid926	15.1136	97	pxid926	2	0.15	Myelin	ML
pxid927	9.85541	99	pxid927	2	0.09	Myelin	ML
pxid928	3.76116	98	pxid928	2	0.03	Myelin	ML
pxid929	-5.66097	94	pxid929	2	0.13	Myelin	ML
pxid930	-21.2235	98	pxid930	2	0.1	Myelin	ML
pxid931	-13.6048	101	pxid931	2	0.08	Myelin	ML
pxid932	1.89702	106	pxid932	2	0.27	Myelin	ML
pxid933	4.14211	106	pxid933	2	0.43	Myelin	ML
pxid934	8.23154	105	pxid934	2	0.26	Myelin	ML
pxid935	21.4134	102	pxid935	2	0.37	Myelin	ML
pxid936	41.3668	112	pxid936	2	0.57	Myelin	ML
pxid937	54.9598	117	pxid937	2	0.84	Myelin	ML
pxid938	51.0758	122	pxid938	1	0.65	Background	ML
pxid939	35.1962	121	pxid939	1	0.16	Background	ML
pxid940	13.5109	99	pxid940	1	0.12	Background	ML
pxid941	3.98628	92	pxid941	1	0.16	Background	ML
pxid942	-5.55365	84	pxid942	1	0.14	Background	ML
pxid943	0.414674	87	pxid943	1	0.02	Background	ML
pxid944	7.46842	95	pxid944	1	0.18	Background	ML
pxid945	16.096	105	pxid945	1	0.14	Background	ML
pxid946	28.8715	101	pxid946	1	0.31	Background	ML
pxid947	27.8354	105	pxid947	1	0.4	Background	ML
pxid948	22.308	101	pxid948	1	0.43	Background	ML
pxid949	9.90561	91	pxid949	1	0.34	Background	ML
pxid950	2.57554	86	pxid950	1	0.14	Background	ML
pxid951	-1.97376	87	pxid951	1	0.02	Background	ML
pxid952	-8.83123	84	pxid952	1	0.02	Background	ML
pxid953	-9.66228	85	pxid953	1	0.02	Background	ML
pxid954	-12.639	85	pxid954	1	0	Background	ML
pxid955	-11.4742	87	pxid955	1	0.02	Background	ML
pxid956	-19.8326	87	pxid956	1	0.02	Background	ML
pxid957	-27.3953	83	pxid957	1	0	Background	ML
pxid958	-30.3232	84	pxid958	1	0.02	Background	ML
pxid959	-35.9943	79	pxid959	1	0.04	Background	ML
pxid960	-34.0375	78	pxid960	1	0.02	Background	ML
pxid961	-24.5639	88	pxid961	1	0	Background	ML
pxid962	-13.2422	88	pxid962	1	0	Background	ML
pxid963	-12.8686	87	pxid963	1	0	Background	ML
pxid964	-18.6151	89	pxid964	1	0	Background	ML
pxid965	-22.2318	90	pxid965	1	0	Background	ML
pxid966	-24.8507	89	pxid966	1	0	Background	ML
pxid967	-30.4143	86	pxid967	1	0.02	Background	ML
pxid968	-33.2964	83	pxid968	1	0.0599999	Background	ML
pxid969	-41.0216	75	pxid969	1	0.1	Background	ML
pxid970	-35.701	77	pxid970	1	0.04	Background	ML
pxid971	-26.8231	84	pxid971	1	0.02	Background	ML
pxid972	-22.2641	80	pxid972	1	0	Background	ML
pxid973	-23.1618	87	pxid973	1	0	Background	ML
pxid974	-15.7946	95	pxid974	1	0	Background	ML
pxid975	-15.4659	87	pxid975	1	0	Background	ML
pxid976	-15.1769	91	pxid976	1	0.18	Background	ML
pxid977	-30.9544	76	pxid977	1	0.52	Background	ML
pxid978	-36.7018	66	pxid978	1	0.94	Background	ML
pxid979	-32.4781	67	pxid979	1	0.85	Background	ML
pxid980	-25.4489	78	pxid980	1	0.62	Background	ML
pxid981	-12.7305	82	pxid981	1	0.33	Background	ML
pxid982	-16.212	84	pxid982	1	0.22	Background	ML
pxid983	-32.6126	76	pxid983	1	0.18	Background	ML
pxid984	-38.71	73	pxid984	1	0.08	Background	ML
pxid985	-35.5803	79	pxid985	1	0.0599999	Background	ML
pxid986	-34.354	80	pxid986	1	0.08	Background	ML
pxid987	-38.2675	73	pxid987	1	0.0599999	Background	ML
pxid988	-47.2042	62	pxid988	1	0.32	Background	ML
pxid989	-55.3187	60	pxid989	1	0.4	Background	ML
pxid990	-55.5407	57	pxid990	1	0.4	Background	ML
pxid991	-60.4177	53	pxid991	1	0.3	Background	ML
pxid992	-63.3012	54	pxid992	1	0.26	Background	ML
pxid993	-35.6709	73	pxid993	1	0.3	Background	ML
pxid994	-26.3463	70	pxid994	1	0.14	Background	ML
pxid995	-18.849	84	pxid995	1	0.08	Background	ML
pxid996	-15.3238	92	pxid996	1	0.1	Background	ML
pxid997	-13.8625	95	pxid997	1	0.1	Background	ML
pxid998	-21.248	86	pxid998	1	0.17	Background	ML
pxid999	-17.6341	89	pxid999	1	0.81	Background	ML
pxid1000	-22.3302	86	pxid1000	2	0.81	Myelin	ML
pxid1001	-42.1037	61	pxid1001	2	0.23	Myelin	ML
pxid1002	-51.8197	49	pxid1002	2	0.16	Myelin	ML
pxid1003	-53.7765	56	pxid1003	2	0.19	Myelin	ML
pxid1004	-50.3398	66	pxid1004	2	0.18	Myelin	ML
pxid1005	-53.7616	63	pxid1005	2	0.64	Myelin	ML
pxid1006	-58.7282	63	pxid1006	1	0.8	Background	ML
pxid1007	-42.5979	70	pxid1007	1	0.61	Background	ML
pxid1008	-23.2588	73	pxid1008	1	0.6	Background	ML
pxid1009	-6.78422	88	pxid1009	1	0.48	Background	ML
pxid1010	-2.75215	88	pxid1010	1	0.27	Background	ML
pxid1011	-6.51546	86	pxid1011	1	0.19	Background	ML
pxid1012	-7.58966	89	pxid1012	1	0.15	Background	ML
pxid1013	-14.879	86	pxid1013	1	0.11	Background	ML
pxid1014	-27.8918	79	pxid1014	1	0.09	Background	ML
pxid1015	-41.2591	67	pxid1015	1	0.23	Background	ML
pxid1016	-45.9791	66	pxid1016	1	0.43	Background	ML
pxid1017	-44.3337	67	pxid1017	1	0.4	Background	ML
pxid1018	-41.2225	68	pxid1018	1	0.14	Background	ML
pxid1019	-36.1271	78	pxid1019	1	0.0599999	Background	ML
pxid1020	-35.5063	75	pxid1020	1	0.0599999	Background	ML
pxid1021	-36.9836	75	pxid1021	1	0.1	Background	ML
pxid1022	-40.988	81	pxid1022	1	0.0599999	Background	ML
pxid1023	-41.0697	81	pxid1023	1	0	Background	ML
pxid1024	-38.0886	78	pxid1024	1	0	Background	ML
pxid1025	-34.7708	80	pxid1025	1	0	Background	ML
pxid1026	-19.8052	84	pxid1026	1	0	Background	ML
pxid1027	-1.90158	88	pxid1027	1	0	Background	ML
pxid1028	9.6941	95	pxid1028	1	0.02	Background	ML
pxid1029	20.2006	99	pxid1029	1	0.07	Background	ML
pxid1030	25.3538	102	pxid1030	1	0.12	Background	ML
pxid1031	28.7384	102	pxid1031	1	0.09	Background	ML
pxid1032	25.9491	105	pxid1032	1	0.09	Background	ML
pxid1033	24.1131	104	pxid1033	1	0.1	Background	ML
pxid1034	23.5708	104	pxid1034	1	0.11	Background	ML
pxid1035	24.4274	95	pxid1035	1	0.06	Background	ML
pxid1036	16.5254	93	pxid1036	1	0.12	Background	ML
pxid1037	11.9552	92	pxid1037	1	0.11	Background	ML
pxid1038	10.0973	90	pxid1038	1	0.11	Background	ML
pxid1039	2.19231	88	pxid1039	1	0.13	Background	ML
pxid1040	4.00062	89	pxid1040	1	0.12	Background	ML
pxid1041	0.00503813	89	pxid1041	1	0.11	Background	ML
pxid1042	-4.93976	85	pxid1042	1	0.14	Background	ML
pxid1043	-9.38631	77	pxid1043	1	0.16	Background	ML
pxid1044	-5.95387	78	pxid1044	1	0.18	Background	ML
pxid1045	-2.31797	79	pxid1045	1	0.15	Background	ML
pxid1046	-1.09735	77	pxid1046	1	0.18	Background	ML
pxid1047	-1.32112	77	pxid1047	1	0.17	Background	ML
pxid1048	3.98307	78	pxid1048	1	0.19	Background	ML
pxid1049	5.66323	82	pxid1049	1	0.18	Background	ML
pxid1050	13.7375	85	pxid1050	1	0.17	Background	ML
pxid1051	25.3885	99	pxid1051	1	0.11	Background	ML
pxid1052	30.1364	102	pxid1052	1	0.11	Background	ML
pxid1053	29.102	104	pxid1053	1	0.15	Background	ML
pxid1054	37.4678	109	pxid1054	1	0.28	Background	ML
pxid1055	35.8669	105	pxid1055	1	0.26	Background	ML
pxid1056	32.1482	106	pxid1056	1	0.37	Background	ML
pxid1057	39.6759	101	pxid1057	1	0.48	Background	ML
pxid1058	37.609	100	pxid1058	1	0.58	Background	ML
pxid1059	30.7615	99	pxid1059	1	0.69	Background	ML
pxid1060	19.2108	93	pxid1060	1	0.67	Background	ML
pxid1061	12.0802	82	pxid1061	1	0.52	Background	ML
pxid1062	18.7704	86	pxid1062	1	0.44	Background	ML
pxid1063	30.0054	89	pxid1063	1	0.44	Background	ML
pxid1064	37.2281	97	pxid1064	1	0.45	Background	ML
pxid1065	36.0074	92	pxid1065	1	0.45	Background	ML
pxid1066	13.0289	86	pxid1066	1	0.46	Background	ML
pxid1067	4.5437	85	pxid1067	1	0.8	Background	ML
pxid1068	28.8716	95	pxid1068	1	0.68	Background	ML
pxid1069	46.6579	98	pxid1069	1	0.52	Background	ML
pxid1070	55.7687	96	pxid1070	1	0.4	Background	ML
pxid1071	53.296	98	pxid1071	1	0.35	Background	ML
pxid1072	55.698	98	pxid1072	1	0.34	Background	ML
pxid1073	56.1456	97	pxid1073	1	0.34	Background	ML
pxid1074	50.1827	90	pxid1074	1	0.33	Background	ML
pxid1075	44.984	90	pxid1075	1	0.38	Background	ML
pxid1076	34.1473	89	pxid1076	1	0.34	Background	ML
pxid1077	28.0534	88	pxid1077	1	0.34	Background	ML
pxid1078	29.5902	92	pxid1078	1	0.25	Background	ML
pxid1079	25.4265	98	pxid1079	1	0.22	Background	ML
pxid1080	20.1522	97	pxid1080	1	0.18	Background	ML
pxid1081	19.6197	100	pxid1081	1	0.21	Background	ML
pxid1082	5.64759	95	pxid1082	1	0.26	Background	ML
pxid1083	-12.2927	94	pxid1083	1	0.61	Background	ML
pxid1084	-14.5068	79	pxid1084	1	0.47	Background	ML
pxid1085	-6.51683	90	pxid1085	1	0.17	Background	ML
pxid1086	-10.5791	80	pxid1086	1	0	Background	ML
pxid1087	-22.4043	76	pxid1087	1	0.0599999	Background	ML
pxid1088	-28.321	77	pxid1088	1	0.12	Background	ML
pxid1089	-36.6967	73	pxid1089	1	0.18	Background	ML
pxid1090	-23.8438	76	pxid1090	1	0.08	Background	ML
pxid1091	-10.8219	87	pxid1091	1	0.0599999	Background	ML
pxid1092	0.976858	93	pxid1092	1	0.02	Background	ML
pxid1093	16.1451	107	pxid1093	1	0.02	Background	ML
pxid1094	28.2837	103	pxid1094	1	0.26	Background	ML
pxid1095	35.6051	118	pxid1095	1	0.64	Background	ML
pxid1096	31.8142	110	pxid1096	2	0.79	Myelin	ML
pxid1097	18.7914	99	pxid1097	2	0.75	Myelin	ML
pxid1098	6.9909	86	pxid1098	2	0.65	Myelin	ML
pxid1099	0.137414	93	pxid1099	2	0.97	Myelin	ML
pxid1100	2.6721	98	pxid1100	2	0.99	Myelin	ML
pxid1101	29.1261	97	pxid1101	2	0.91	Myelin	ML
pxid1102	18.0957	103	pxid1102	1	0.36	Background	ML
pxid1103	-6.48263	101	pxid1103	1	0.25	Background	ML
pxid1104	0.318311	98	pxid1104	1	0.36	Background	ML
pxid1105	15.7582	107	pxid1105	1	0.36	Background	ML
pxid1106	12.3749	95	pxid1106	1	0.35	Background	ML
pxid1107	-3.80989	97	pxid1107	2	0.86	Myelin	ML
pxid1108	-31.0726	79	pxid1108	2	0.33	Myelin	ML
pxid1109	-48.5546	68	pxid1109	2	0.2	Myelin	ML
pxid1110	-56.7328	57	pxid1110	2	0.14	Myelin	ML
pxid1111	-47.0865	67	pxid1111	2	0.2	Myelin	ML
pxid1112	-49.9033	58	pxid1112	2	0.28	Myelin	ML
pxid1113	-44.4075	66	pxid1113	2	0.35	Myelin	ML
pxid1114	-28.8534	85	pxid1114	2	0.45	Myelin	ML
pxid1115	-12.4364	96	pxid1115	1	0.66	Background	ML
pxid1116	-8.73313	86	pxid1116	1	0.29	Background	ML
pxid1117	-3.05155	88	pxid1117	1	0.18	Background	ML
pxid1118	-3.12345	84	pxid1118	1	0.16	Background	ML
pxid1119	-10.6789	78	pxid1119	1	0.11	Background	ML
pxid1120	-18.8582	74	pxid1120	1	0.1	Background	ML
pxid1121	-27.2051	74	pxid1121	1	0.08	Background	ML
pxid1122	-27.5851	73	pxid1122	1	0.03	Background	ML
pxid1123	-27.1882	78	pxid1123	1	0.03	Background	ML
pxid1124	-27.5833	76	pxid1124	1	0.03	Background	ML
pxid1125	-36.8581	71	pxid1125	1	0.03	Background	ML
pxid1126	-43.6983	65	pxid1126	1	0.13	Background	ML
pxid1127	-38.3947	71	pxid1127	1	0.16	Background	ML
pxid1128	-24.2248	81	pxid1128	1	0.03	Background	ML
pxid1129	-8.65985	87	pxid1129	1	0.02	Background	ML
pxid1130	-13.8448	81	pxid1130	1	0.02	Background	ML
pxid1131	-22.6098	79	pxid1131	1	0	Background	ML
pxid1132	-20.6453	82	pxid1132	1	0	Background	ML
pxid1133	-21.5393	81	pxid1133	1	0	Background	ML
pxid1134	-27.0223	81	pxid1134	1	0	Background	ML
pxid1135	-28.7179	80	pxid1135	1	0	Background	ML
pxid1136	-30.3849	75	pxid1136	1	0.02	Background	ML
pxid1137	-32.1717	74	pxid1137	1	0.02	Background	ML
pxid1138	-32.5991	75	pxid1138	1	0	Background	ML
pxid1139	-27.3219	78	pxid1139	1	0	Background	ML
pxid1140	-22.4252	79	pxid1140	1	0	Background	ML
pxid1141	-18.2769	81	pxid1141	1	0.08	Background	ML
pxid1142	-14.3793	77	pxid1142	1	0	Background	ML
pxid1143	-17.1851	74	pxid1143	1	0.03	Background	ML
pxid1144	-20.7505	74	pxid1144	1	0.09	Background	ML
pxid1145	-16.0718	77	pxid1145	1	0.1	Background	ML
pxid1146	-5.82482	84	pxid1146	1	0.05	Background	ML
pxid1147	-5.21508	81	pxid1147	1	0.08	Background	ML
pxid1148	3.22673	81	pxid1148	1	0.05	Background	ML
pxid1149	5.38279	88	pxid1149	1	0.04	Background	ML
pxid1150	-7.86937	81	pxid1150	1	0.4	Background	ML
pxid1151	-17.2083	73	pxid1151	1	0.67	Background	ML
pxid1152	-16.5564	76	pxid1152	1	0.83	Background	ML
pxid1153	-25.7234	71	pxid1153	1	0.69	Background	ML
pxid1154	-15.9128	67	pxid1154	1	0.28	Background	ML
pxid1155	-11.7275	74	pxid1155	1	0.08	Background	ML
pxid1156	-20.3868	71	pxid1156	1	0.08	Background	ML
pxid1157	-26.8138	70	pxid1157	1	0.22	Background	ML
pxid1158	-14.5542	76	pxid1158	1	0.08	Background	ML
pxid1159	-0.31837	86	pxid1159	1	0.08	Background	ML
pxid1160	9.50223	97	pxid1160	1	0.04	Background	ML
pxid1161	15.063	104	pxid1161	1	0.16	Background	ML
pxid1162	17.6563	105	pxid1162	1	0.68	Background	ML
pxid1163	6.69754	104	pxid1163	2	0.72	Myelin	ML
pxid1164	3.91051	97	pxid1164	2	0.35	Myelin	ML
pxid1165	4.21754	105	pxid1165	2	0.37	Myelin	ML
pxid1166	-4.134	96	pxid1166	2	0.53	Myelin	ML
pxid1167	-16.8066	99	pxid1167	3	0.83	Vessel	ML
pxid1168	-11.7852	100	pxid1168	3	0.95	Vessel	ML
pxid1169	-17.6341	94	pxid1169	2	0.41	Myelin	ML
pxid1170	-12.7926	92	pxid1170	2	0.35	Myelin	ML
pxid1171	-7.53325	96	pxid1171	2	0.37	Myelin	ML
pxid1172	-17.7459	97	pxid1172	2	0.16	Myelin	ML
pxid1173	-16.1814	89	pxid1173	2	0.17	Myelin	ML
pxid1174	-13.1015	91	pxid1174	2	0.23	Myelin	ML
pxid1175	-12.9139	91	pxid1175	2	0.22	Myelin	ML
pxid1176	-2.28275	92	pxid1176	2	0.17	Myelin	ML
pxid1177	-11.4929	86	pxid1177	2	0.17	Myelin	ML
pxid1178	-25.7481	84	pxid1178	2	0.13	Myelin	ML
pxid1179	-23.4452	83	pxid1179	2	0.09	Myelin	ML
pxid1180	-23.3909	83	pxid1180	2	0.04	Myelin	ML
pxid1181	-27.2967	83	pxid1181	2	0	Myelin	ML
pxid1182	-23.7793	83	pxid1182	2	0	Myelin	ML
pxid1183	-16.8389	82	pxid1183	2	0.1	Myelin	ML
pxid1184	-11.4284	79	pxid1184	2	0.51	Myelin	ML
pxid1185	-21.0087	87	pxid1185	2	0.71	Myelin	ML
pxid1186	-16.9323	86	pxid1186	2	0.41	Myelin	ML
pxid1187	15.5927	105	pxid1187	2	0.59	Myelin	ML
pxid1188	30.0983	116	pxid1188	1	0.79	Background	ML
pxid1189	35.0392	123	pxid1189	1	0.66	Background	ML
pxid1190	37.5962	109	pxid1190	1	0.33	Background	ML
pxid1191	43.9097	104	pxid1191	1	0.48	Background	ML
pxid1192	56.7303	118	pxid1192	1	0.35	Background	ML
pxid1193	58.7423	127	pxid1193	1	0.5	Background	ML
pxid1194	46.7108	115	pxid1194	1	0.73	Background	ML
pxid1195	35.0536	108	pxid1195	1	0.91	Background	ML
pxid1196	13.1239	101	pxid1196	2	0.94	Myelin	ML
pxid1197	-0.0873983	100	pxid1197	2	0.88	Myelin	ML
pxid1198	-0.536868	103	pxid1198	2	0.89	Myelin	ML
pxid1199	20.2964	106	pxid1199	2	0.82	Myelin	ML
pxid1200	19.9468	105	pxid1200	2	0.49	Myelin	ML
pxid1201	-9.6402	91	pxid1201	2	0.45	Myelin	ML
pxid1202	-32.4294	95	pxid1202	2	0.37	Myelin	ML
pxid1203	-32.8157	94	pxid1203	2	0.36	Myelin	ML
pxid1204	-14.7909	96	pxid1204	2	0.35	Myelin	ML
pxid1205	-2.16858	100	pxid1205	2	0.23	Myelin	ML
pxid1206	13.6652	104	pxid1206	2	0.41	Myelin	ML
pxid1207	28.2353	104	pxid1207	1	1	Background	ML
pxid1208	29.8243	103	pxid1208	1	0.6	Background	ML
pxid1209	27.311	107	pxid1209	1	0.41	Background	ML
pxid1210	33.7412	109	pxid1210	1	0.2	Background	ML
pxid1211	33.8796	103	pxid1211	1	0.19	Background	ML
pxid1212	37.3928	102	pxid1212	1	0.27	Background	ML
pxid1213	42.2684	113	pxid1213	1	0.35	Background	ML
pxid1214	41.3901	113	pxid1214	1	0.47	Background	ML
pxid1215	41.0215	116	pxid1215	1	0.43	Background	ML
pxid1216	44.5987	114	pxid1216	1	0.19	Background	ML
pxid1217	44.8167	114	pxid1217	1	0.19	Background	ML
pxid1218	41.8445	114	pxid1218	1	0.29	Background	ML
pxid1219	38.3237	111	pxid1219	1	0.09	Background	ML
pxid1220	29.4936	107	pxid1220	1	0.04	Background	ML
pxid1221	24.2333	108	pxid1221	1	0	Background	ML
pxid1222	16.906	101	pxid1222	1	0.0599999	Background	ML
pxid1223	10.3678	98	pxid1223	1	0.12	Background	ML
pxid1224	22.0357	112	pxid1224	1	0.12	Background	ML
pxid1225	22.0322	110	pxid1225	1	0.3	Background	ML
pxid1226	15.3169	106	pxid1226	1	0.94	Background	ML
pxid1227	9.94949	100	pxid1227	2	0.86	Myelin	ML
pxid1228	17.1388	111	pxid1228	1	0.63	Background	ML
pxid1229	14.0519	108	pxid1229	1	0.1	Background	ML
pxid1230	12.1188	105	pxid1230	1	0.28	Background	ML
pxid1231	2.4692	95	pxid1231	1	0.42	Background	ML
pxid1232	-5.28023	96	pxid1232	1	0.36	Background	ML
pxid1233	6.21978	103	pxid1233	1	0.22	Background	ML
pxid1234	25.6018	111	pxid1234	1	0.26	Background	ML
pxid1235	30.7828	113	pxid1235	1	0.63	Background	ML
pxid1236	28.2949	114	pxid1236	1	0.78	Background	ML
pxid1237	26.8719	113	pxid1237	1	0.18	Background	ML
pxid1238	19.4782	111	pxid1238	1	0.0599999	Background	ML
pxid1239	8.86777	100	pxid1239	1	0	Background	ML
pxid1240	4.16157	99	pxid1240	1	0	Background	ML
pxid1241	-2.70213	95	pxid1241	1	0	Background	ML
pxid1242	-18.5407	85	pxid1242	1	0	Background	ML
pxid1243	-15.4333	88	pxid1243	1	0	Background	ML
pxid1244	-6.84029	94	pxid1244	1	0	Background	ML
pxid1245	-6.70042	90	pxid1245	1	0	Background	ML
pxid1246	-5.66955	93	pxid1246	1	0	Background	ML
pxid1247	-4.52524	92	pxid1247	1	0	Background	ML
pxid1248	-4.62677	87	pxid1248	1	0	Background	ML
pxid1249	-3.10827	93	pxid1249	1	0	Background	ML
pxid1250	1.7446	92	pxid1250	1	0.04	Background	ML
pxid1251	0.946665	97	pxid1251	1	0.0599999	Background	ML
pxid1252	0.598408	98	pxid1252	1	0.04	Background	ML
pxid1253	15.8275	104	pxid1253	1	0.02	Background	ML
pxid1254	28.9718	110	pxid1254	1	0.02	Background	ML
pxid1255	35.3209	109	pxid1255	1	0.14	Background	ML
pxid1256	43.1975	109	pxid1256	1	0.02	Background	ML
pxid1257	52.0026	114	pxid1257	1	0.02	Background	ML
pxid1258	48.3673	113	pxid1258	1	0	Background	ML
pxid1259	35.3443	104	pxid1259	1	0.16	Background	ML
pxid1260	31.2952	106	pxid1260	1	0.25	Background	ML
pxid1261	29.1664	107	pxid1261	1	0.18	Background	ML
pxid1262	30.9935	111	pxid1262	1	0.0599999	Background	ML
pxid1263	35.6231	108	pxid1263	1	0.0599999	Background	ML
pxid1264	29.9624	98	pxid1264	1	0.03	Background	ML
pxid1265	24.8655	100	pxid1265	1	0	Background	ML
pxid1266	21.7958	100	pxid1266	1	0.04	Background	ML
pxid1267	30.0212	103	pxid1267	1	0.02	Background	ML
pxid1268	40.2152	99	pxid1268	1	0.02	Background	ML
pxid1269	38.5647	96	pxid1269	1	0	Background	ML
pxid1270	33.541	96	pxid1270	1	0	Background	ML
pxid1271	33.6911	104	pxid1271	1	0	Background	ML
pxid1272	33.118	103	pxid1272	1	0	Background	ML
pxid1273	32.5065	98	pxid1273	1	0	Background	ML
pxid1274	45.3582	107	pxid1274	1	0.08	Background	ML
pxid1275	70.7191	110	pxid1275	1	0.13	Background	ML
pxid1276	92.918	118	pxid1276	1	0.31	Background	ML
pxid1277	87.9729	133	pxid1277	1	0.49	Background	ML
pxid1278	65.0131	130	pxid1278	1	0.63	Background	ML
pxid1279	37.2913	121	pxid1279	1	0.67	Background	ML
pxid1280	0.765597	94	pxid1280	2	0.74	Myelin	ML
pxid1281	-13.2775	92	pxid1281	2	0.49	Myelin	ML
pxid1282	0.351305	95	pxid1282	2	0.4	Myelin	ML
pxid1283	18.4817	108	pxid1283	2	0.94	Myelin	ML
pxid1284	33.2986	115	pxid1284	1	0.81	Background	ML
pxid1285	27.1119	116	pxid1285	1	0.78	Background	ML
pxid1286	25.9861	112	pxid1286	1	0.82	Background	ML
pxid1287	19.1605	105	pxid1287	1	0.88	Background	ML
pxid1288	4.52078	97	pxid1288	1	0.95	Background	ML
pxid1289	-5.17179	95	pxid1289	2	0.92	Myelin	ML
pxid1290	18.5471	110	pxid1290	1	0.74	Background	ML
pxid1291	61.3513	128	pxid1291	1	0.86	Background	ML
pxid1292	90.8858	127	pxid1292	1	0.75	Background	ML
pxid1293	75.1327	128	pxid1293	3	0.74	Vessel	ML
pxid1294	33.813	111	pxid1294	3	0.74	Vessel	ML
pxid1295	50.2526	110	pxid1295	2	0.93	Myelin	ML
pxid1296	53.5381	130	pxid1296	2	0.9	Myelin	ML
pxid1297	52.0452	132	pxid1297	1	0.67	Background	ML
pxid1298	61.6486	130	pxid1298	1	0.47	Background	ML
pxid1299	72.4849	132	pxid1299	1	0.37	Background	ML
pxid1300	64.2713	123	pxid1300	1	0.33	Background	ML
pxid1301	52.7488	112	pxid1301	1	0.44	Background	ML
pxid1302	46.3989	108	pxid1302	1	0.36	Background	ML
pxid1303	59.0697	112	pxid1303	1	0.04	Background	ML
pxid1304	56.5211	108	pxid1304	1	0	Background	ML
pxid1305	48.1893	100	pxid1305	1	0	Background	ML
pxid1306	53.4149	101	pxid1306	1	0.02	Background	ML
pxid1307	54.8728	99	pxid1307	1	0.0599999	Background	ML
pxid1308	48.3653	99	pxid1308	1	0.0599999	Background	ML
pxid1309	33.5142	93	pxid1309	1	0.08	Background	ML
pxid1310	28.7987	89	pxid1310	1	0.07	Background	ML
pxid1311	31.7542	93	pxid1311	1	0.07	Background	ML
pxid1312	36.5239	94	pxid1312	1	0.08	Background	ML
pxid1313	37.5339	96	pxid1313	1	0.1	Background	ML
pxid1314	37.2978	98	pxid1314	1	0.0599999	Background	ML
pxid1315	23.8344	93	pxid1315	1	0.69	Background	ML
pxid1316	11.1225	91	pxid1316	1	0.98	Background	ML
pxid1317	17.5651	96	pxid1317	1	0.92	Background	ML
pxid1318	19.8554	98	pxid1318	1	0.47	Background	ML
pxid1319	16.872	98	pxid1319	1	0.48	Background	ML
pxid1320	19.933	101	pxid1320	1	0.38	Background	ML
pxid1321	28.479	102	pxid1321	1	0.16	Background	ML
pxid1322	26.2164	104	pxid1322	1	0.27	Background	ML
pxid1323	27.1431	102	pxid1323	1	0.26	Background	ML
pxid1324	27.6542	106	pxid1324	1	0.2	Background	ML
pxid1325	25.9928	109	pxid1325	1	0.28	Background	ML
pxid1326	30.8833	110	pxid1326	1	0.34	Background	ML
pxid1327	38.3175	117	pxid1327	1	0.32	Background	ML
pxid1328	36.8265	120	pxid1328	1	0.7	Background	ML
pxid1329	20.3598	112	pxid1329	2	0.7	Myelin	ML
pxid1330	15.8774	113	pxid1330	2	0.82	Myelin	ML
pxid1331	27.4859	108	pxid1331	1	0.97	Background	ML
pxid1332	21.3768	107	pxid1332	1	1	Background	ML
pxid1333	22.3016	103	pxid1333	2	0.89	Myelin	ML
pxid1334	22.6425	107	pxid1334	2	0.97	Myelin	ML
pxid1335	22.2129	108	pxid1335	2	0.83	Myelin	ML
pxid1336	28.9128	110	pxid1336	2	0.78	Myelin	ML
pxid1337	32.102	113	pxid1337	2	0.96	Myelin	ML
pxid1338	30.2805	110	pxid1338	1	0.93	Background	ML
pxid1339	20.427	96	pxid1339	2	0.96	Myelin	ML
pxid1340	20.6476	106	pxid1340	1	0.93	Background	ML
pxid1341	17.2373	107	pxid1341	2	0.93	Myelin	ML
pxid1342	30.5079	113	pxid1342	1	1	Background	ML
pxid1343	44.847	117	pxid1343	1	0.9	Background	ML
pxid1344	54.7459	124	pxid1344	1	0.91	Background	ML
pxid1345	65.2412	131	pxid1345	1	0.83	Background	ML
pxid1346	65.0258	127	pxid1346	1	0.47	Background	ML
pxid1347	61.4203	112	pxid1347	1	0.29	Background	ML
pxid1348	52.1474	104	pxid1348	1	0.65	Background	ML
pxid1349	44.0909	99	pxid1349	1	0.89	Background	ML
pxid1350	36.7954	94	pxid1350	1	0.93	Background	ML
pxid1351	34.5538	103	pxid1351	1	0.77	Background	ML
pxid1352	32.1404	103	pxid1352	1	0.71	Background	ML
pxid1353	42.3653	115	pxid1353	1	0.82	Background	ML
pxid1354	56.8264	126	pxid1354	1	0.87	Background	ML
pxid1355	69.7611	136	pxid1355	1	1	Background	ML
pxid1356	66.8505	128	pxid1356	1	0.88	Background	ML
pxid1357	50.4886	119	pxid1357	2	0.45	Myelin	ML
pxid1358	31.3623	100	pxid1358	2	0.26	Myelin	ML
pxid1359	13.0764	85	pxid1359	2	0.11	Myelin	ML
pxid1360	0.173569	91	pxid1360	2	0.13	Myelin	ML
pxid1361	3.31128	92	pxid1361	2	0.15	Myelin	ML
pxid1362	14.8816	105	pxid1362	2	0.3	Myelin	ML
pxid1363	19.5133	109	pxid1363	2	0.35	Myelin	ML
pxid1364	6.62213	101	pxid1364	2	0.22	Myelin	ML
pxid1365	-5.23678	99	pxid1365	2	0.35	Myelin	ML
pxid1366	4.36911	102	pxid1366	2	0.42	Myelin	ML
pxid1367	18.2655	103	pxid1367	2	0.46	Myelin	ML
pxid1368	29.8132	115	pxid1368	2	0.62	Myelin	ML
pxid1369	38.4937	102	pxid1369	2	0.92	Myelin	ML
pxid1370	18.7644	95	pxid1370	2	0.58	Myelin	ML
pxid1371	-7.33597	83	pxid1371	2	0.14	Myelin	ML
pxid1372	-24.0598	74	pxid1372	2	0.12	Myelin	ML
pxid1373	-24.6222	83	pxid1373	2	0.13	Myelin	ML
pxid1374	-19.5784	95	pxid1374	2	0.14	Myelin	ML
pxid1375	-11.573	97	pxid1375	2	0.0599999	Myelin	ML
pxid1376	-7.27299	87	pxid1376	2	0.08	Myelin	ML
pxid1377	-2.721	95	pxid1377	2	0.21	Myelin	ML
pxid1378	-9.43783	93	pxid1378	2	0.34	Myelin	ML
pxid1379	-12.5246	95	pxid1379	2	0.38	Myelin	ML
pxid1380	14.1838	117	pxid1380	2	0.49	Myelin	ML
pxid1381	43.8954	122	pxid1381	2	0.51	Myelin	ML
pxid1382	54.2032	107	pxid1382	1	0.86	Background	ML
pxid1383	56.6013	115	pxid1383	1	0.53	Background	ML
pxid1384	65.5622	125	pxid1384	1	0.1	Background	ML
pxid1385	55.1049	125	pxid1385	1	0.12	Background	ML
pxid1386	18.6513	98	pxid1386	1	0.73	Background	ML
pxid1387	-7.95449	89	pxid1387	1	0.98	Background	ML
pxid1388	5.01893	85	pxid1388	1	0.73	Background	ML
pxid1389	11.8532	91	pxid1389	1	0.3	Background	ML
pxid1390	19.1323	89	pxid1390	1	0	Background	ML
pxid1391	19.1069	96	pxid1391	1	0.04	Background	ML
pxid1392	16.9913	97	pxid1392	1	0.14	Background	ML
pxid1393	14.9527	99	pxid1393	1	0.18	Background	ML
pxid1394	22.2462	106	pxid1394	1	0.04	Background	ML
pxid1395	21.6044	107	pxid1395	1	0	Background	ML
pxid1396	23.1454	104	pxid1396	1	0.02	Background	ML
pxid1397	33.9837	108	pxid1397	1	0	Background	ML
pxid1398	41.7399	113	pxid1398	1	0.38	Background	ML
pxid1399	42.8916	112	pxid1399	1	0.61	Background	ML
pxid1400	39.9415	118	pxid1400	1	0.69	Background	ML
pxid1401	25.0389	114	pxid1401	1	0.99	Background	ML
pxid1402	17.7204	114	pxid1402	2	0.74	Myelin	ML
pxid1403	7.86692	100	pxid1403	2	0.62	Myelin	ML
pxid1404	8.51829	107	pxid1404	2	0.53	Myelin	ML
pxid1405	9.79711	103	pxid1405	2	0.47	Myelin	ML
pxid1406	-10.563	99	pxid1406	2	0.43	Myelin	ML
pxid1407	-21.3031	95	pxid1407	2	0.43	Myelin	ML
pxid1408	-19.117	89	pxid1408	2	0.36	Myelin	ML
pxid1409	-11.0776	91	pxid1409	2	0.24	Myelin	ML
pxid1410	16.3084	97	pxid1410	2	0.24	Myelin	ML
pxid1411	28.4409	98	pxid1411	2	0.24	Myelin	ML
pxid1412	26.838	95	pxid1412	2	0.25	Myelin	ML
pxid1413	20.4161	90	pxid1413	2	0.27	Myelin	ML
pxid1414	27.4116	98	pxid1414	2	0.26	Myelin	ML
pxid1415	18.792	111	pxid1415	2	0.41	Myelin	ML
pxid1416	22.5243	107	pxid1416	2	0.27	Myelin	ML
pxid1417	24.1144	101	pxid1417	2	0.45	Myelin	ML
pxid1418	14.3926	100	pxid1418	2	0.49	Myelin	ML
pxid1419	25.1585	98	pxid1419	2	0.72	Myelin	ML
pxid1420	29.1202	107	pxid1420	2	0.63	Myelin	ML
pxid1421	33.0368	108	pxid1421	2	0.38	Myelin	ML
pxid1422	21.3747	89	pxid1422	2	0.14	Myelin	ML
pxid1423	17.0816	92	pxid1423	2	0.13	Myelin	ML
pxid1424	16.0106	100	pxid1424	2	0.08	Myelin	ML
pxid1425	10.7535	103	pxid1425	2	0.02	Myelin	ML
pxid1426	0.673705	107	pxid1426	2	0.02	Myelin	ML
pxid1427	4.12694	109	pxid1427	2	0.09	Myelin	ML
pxid1428	16.9849	120	pxid1428	2	0.28	Myelin	ML
pxid1429	17.8852	119	pxid1429	2	0.4	Myelin	ML
pxid1430	23.6818	120	pxid1430	2	0.42	Myelin	ML
pxid1431	36.8567	111	pxid1431	2	0.64	Myelin	ML
pxid1432	43.9392	109	pxid1432	2	0.51	Myelin	ML
pxid1433	34.9954	114	pxid1433	2	0.5	Myelin	ML
pxid1434	33.2392	117	pxid1434	2	0.85	Myelin	ML
pxid1435	37.9064	118	pxid1435	1	0.77	Background	ML
pxid1436	35.7209	121	pxid1436	1	0.3	Background	ML
pxid1437	25.5242	111	pxid1437	1	0.32	Background	ML
pxid1438	10.3566	104	pxid1438	1	0.29	Background	ML
pxid1439	17.8146	117	pxid1439	1	0.16	Background	ML
pxid1440	25.691	112	pxid1440	1	0.26	Background	ML
pxid1441	25.2203	109	pxid1441	1	0.32	Background	ML
pxid1442	24.9796	101	pxid1442	1	0.6	Background	ML
pxid1443	16.121	105	pxid1443	1	0.93	Background	ML
pxid1444	18.3979	101	pxid1444	1	0.61	Background	ML
pxid1445	13.5453	92	pxid1445	1	0.44	Background	ML
pxid1446	6.39521	88	pxid1446	1	0.12	Background	ML
pxid1447	4.23655	88	pxid1447	1	0.02	Background	ML
pxid1448	3.00397	88	pxid1448	1	0.02	Background	ML
pxid1449	5.01159	89	pxid1449	1	0	Background	ML
pxid1450	-1.96179	89	pxid1450	1	0.02	Background	ML
pxid1451	-5.61253	92	pxid1451	1	0.02	Background	ML
pxid1452	-17.3181	85	pxid1452	1	0.02	Background	ML
pxid1453	-24.0062	78	pxid1453	1	0.02	Background	ML
pxid1454	-26.0291	86	pxid1454	1	0	Background	ML
pxid1455	-29.6566	81	pxid1455	1	0.02	Background	ML
pxid1456	-24.5037	87	pxid1456	1	0	Background	ML
pxid1457	-16.2272	88	pxid1457	1	0	Background	ML
pxid1458	-7.84041	91	pxid1458	1	0	Background	ML
pxid1459	-7.21867	90	pxid1459	1	0	Background	ML
pxid1460	-12.8708	90	pxid1460	1	0	Background	ML
pxid1461	-18.3882	92	pxid1461	1	0	Background	ML
pxid1462	-22.1643	89	pxid1462	1	0	Background	ML
pxid1463	-29.0592	85	pxid1463	1	0.02	Background	ML
pxid1464	-32.5802	82	pxid1464	1	0.04	Background	ML
pxid1465	-38.9539	77	pxid1465	1	0.08	Background	ML
pxid1466	-30.7457	80	pxid1466	1	0.04	Background	ML
pxid1467	-22.9308	85	pxid1467	1	0	Background	ML
pxid1468	-16.533	88	pxid1468	1	0	Background	ML
pxid1469	-8.03862	97	pxid1469	1	0	Background	ML
pxid1470	-3.08592	96	pxid1470	1	0	Background	ML
pxid1471	-5.03721	96	pxid1471	1	0.1	Background	ML
pxid1472	-4.196	98	pxid1472	1	0.15	Background	ML
pxid1473	-20.6328	84	pxid1473	1	0.25	Background	ML
pxid1474	-35.7891	71	pxid1474	1	0.78	Background	ML
pxid1475	-38.811	66	pxid1475	1	0.81	Background	ML
pxid1476	-29.3494	70	pxid1476	1	0.61	Background	ML
pxid1477	-15.1648	75	pxid1477	1	0.28	Background	ML
pxid1478	-12.513	96	pxid1478	1	0.22	Background	ML
pxid1479	-19.8706	91	pxid1479	1	0.0599999	Background	ML
pxid1480	-28.0843	88	pxid1480	1	0.0599999	Background	ML
pxid1481	-36.5264	78	pxid1481	1	0.0599999	Background	ML
pxid1482	-37.3043	79	pxid1482	1	0.1	Background	ML
pxid1483	-35.1748	79	pxid1483	1	0.08	Background	ML
pxid1484	-41.5375	67	pxid1484	1	0.2	Background	ML
pxid1485	-49.9711	57	pxid1485	1	0.26	Background	ML
pxid1486	-51.0879	57	pxid1486	1	0.3	Background	ML
pxid1487	-56.7482	56	pxid1487	1	0.28	Background	ML
pxid1488	-60.2777	55	pxid1488	1	0.26	Background	ML
pxid1489	-35.7942	74	pxid1489	1	0.12	Background	ML
pxid1490	-29.2286	75	pxid1490	1	0.1	Background	ML
pxid1491	-24.4897	86	pxid1491	1	0.08	Background	ML
pxid1492	-19.0619	90	pxid1492	1	0.14	Background	ML
pxid1493	-20.1007	88	pxid1493	1	0.13	Background	ML
pxid1494	-31.612	83	pxid1494	1	0.66	Background	ML
pxid1495	-31.9313	84	pxid1495	2	0.98	Myelin	ML
pxid1496	-29.9207	82	pxid1496	2	0.7	Myelin	ML
pxid1497	-39.3697	78	pxid1497	2	0.54	Myelin	ML
pxid1498	-45.5258	67	pxid1498	2	0.25	Myelin	ML
pxid1499	-49.8032	66	pxid1499	2	0.21	Myelin	ML
pxid1500	-39.2193	72	pxid1500	2	0.22	Myelin	ML
pxid1501	-37.9697	66	pxid1501	2	0.9	Myelin	ML
pxid1502	-47.47	72	pxid1502	1	0.54	Background	ML
pxid1503	-39.1982	67	pxid1503	1	0.46	Background	ML
pxid1504	-20.156	74	pxid1504	1	0.47	Background	ML
pxid1505	-5.7059	88	pxid1505	1	0.4	Background	ML
pxid1506	-2.70696	90	pxid1506	1	0.23	Background	ML
pxid1507	-6.82513	88	pxid1507	1	0.19	Background	ML
pxid1508	-9.89691	83	pxid1508	1	0.11	Background	ML
pxid1509	-11.1615	88	pxid1509	1	0.11	Background	ML
pxid1510	-22.1268	86	pxid1510	1	0.08	Background	ML
pxid1511	-37.6736	76	pxid1511	1	0.18	Background	ML
pxid1512	-41.0635	69	pxid1512	1	0.28	Background	ML
pxid1513	-37.4615	65	pxid1513	1	0.18	Background	ML
pxid1514	-35.2226	70	pxid1514	1	0.14	Background	ML
pxid1515	-31.2433	77	pxid1515	1	0.0599999	Background	ML
pxid1516	-30.6866	76	pxid1516	1	0.0599999	Background	ML
pxid1517	-37.475	77	pxid1517	1	0.08	Background	ML
pxid1518	-44.8595	76	pxid1518	1	0.0599999	Background	ML
pxid1519	-42.1893	77	pxid1519	1	0	Background	ML
pxid1520	-39.8553	76	pxid1520	1	0	Background	ML
pxid1521	-35.9132	72	pxid1521	1	0.02	Background	ML
pxid1522	-16.8125	85	pxid1522	1	0	Background	ML
pxid1523	1.38816	92	pxid1523	1	0.04	Background	ML
pxid1524	13.8687	107	pxid1524	1	0.09	Background	ML
pxid1525	21.9314	106	pxid1525	1	0.09	Background	ML
pxid1526	23.0112	105	pxid1526	1	0.08	Background	ML
pxid1527	23.7145	109	pxid1527	1	0.1	Background	ML
pxid1528	26.4545	108	pxid1528	1	0.11	Background	ML
pxid1529	26.4216	104	pxid1529	1	0.1	Background	ML
pxid1530	24.6066	105	pxid1530	1	0.1	Background	ML
pxid1531	26.0312	102	pxid1531	1	0.15	Background	ML
pxid1532	18.1086	95	pxid1532	1	0.14	Background	ML
pxid1533	13.0523	92	pxid1533	1	0.1	Background	ML
pxid1534	9.91011	92	pxid1534	1	0.11	Background	ML
pxid1535	1.03363	86	pxid1535	1	0.08	Background	ML
pxid1536	2.63137	87	pxid1536	1	0.07	Background	ML
pxid1537	4.04531	87	pxid1537	1	0.08	Background	ML
pxid1538	-1.1822	85	pxid1538	1	0.12	Background	ML
pxid1539	-5.77905	79	pxid1539	1	0.14	Background	ML
pxid1540	-8.10492	71	pxid1540	1	0.16	Background	ML
pxid1541	-1.33424	72	pxid1541	1	0.17	Background	ML
pxid1542	4.83945	78	pxid1542	1	0.21	Background	ML
pxid1543	9.0078	76	pxid1543	1	0.21	Background	ML
pxid1544	13.7348	82	pxid1544	1	0.22	Background	ML
pxid1545	13.8827	79	pxid1545	1	0.2	Background	ML
pxid1546	23.7777	88	pxid1546	1	0.18	Background	ML
pxid1547	34.4784	100	pxid1547	1	0.12	Background	ML
pxid1548	37.8297	102	pxid1548	1	0.14	Background	ML
pxid1549	46.2213	109	pxid1549	1	0.21	Background	ML
pxid1550	50.4443	107	pxid1550	1	0.29	Background	ML
pxid1551	42.3851	103	pxid1551	1	0.23	Background	ML
pxid1552	36.2759	97	pxid1552	1	0.36	Background	ML
pxid1553	44.2226	106	pxid1553	1	0.57	Background	ML
pxid1554	45.6813	105	pxid1554	1	0.58	Background	ML
pxid1555	42.5395	107	pxid1555	1	0.65	Background	ML
pxid1556	30.1496	93	pxid1556	1	0.68	Background	ML
pxid1557	21.972	83	pxid1557	1	0.58	Background	ML
pxid1558	25.4617	85	pxid1558	1	0.43	Background	ML
pxid1559	37.8316	93	pxid1559	1	0.49	Background	ML
pxid1560	43.4986	98	pxid1560	1	0.45	Background	ML
pxid1561	40.6497	93	pxid1561	1	0.48	Background	ML
pxid1562	28.9519	98	pxid1562	1	0.47	Background	ML
pxid1563	21.6272	97	pxid1563	1	0.73	Background	ML
pxid1564	32.7376	95	pxid1564	1	0.69	Background	ML
pxid1565	43.4842	98	pxid1565	1	0.54	Background	ML
pxid1566	51.1665	101	pxid1566	1	0.4	Background	ML
pxid1567	45.2777	98	pxid1567	1	0.38	Background	ML
pxid1568	47.1444	101	pxid1568	1	0.34	Background	ML
pxid1569	51.1564	98	pxid1569	1	0.31	Background	ML
pxid1570	44.4048	94	pxid1570	1	0.3	Background	ML
pxid1571	36.9071	95	pxid1571	1	0.31	Background	ML
pxid1572	22.014	89	pxid1572	1	0.29	Background	ML
pxid1573	14.1396	90	pxid1573	1	0.25	Background	ML
pxid1574	15.4729	97	pxid1574	1	0.24	Background	ML
pxid1575	13.7917	101	pxid1575	1	0.2	Background	ML
pxid1576	15.7127	105	pxid1576	1	0.16	Background	ML
pxid1577	17.8493	101	pxid1577	1	0.12	Background	ML
pxid1578	3.59863	93	pxid1578	1	0.34	Background	ML
pxid1579	-11.7879	85	pxid1579	1	0.71	Background	ML
pxid1580	-15.5862	82	pxid1580	1	0.51	Background	ML
pxid1581	-6.11838	95	pxid1581	1	0.18	Background	ML
pxid1582	-7.81545	91	pxid1582	1	0.04	Background	ML
pxid1583	-19.1026	77	pxid1583	1	0.0599999	Background	ML
pxid1584	-24.7395	76	pxid1584	1	0.1	Background	ML
pxid1585	-32.0466	73	pxid1585	1	0.14	Background	ML
pxid1586	-18.1892	83	pxid1586	1	0.0599999	Background	ML
pxid1587	-4.84272	89	pxid1587	1	0.02	Background	ML
pxid1588	7.9046	103	pxid1588	1	0	Background	ML
pxid1589	14.4247	90	pxid1589	1	0.29	Background	ML
pxid1590	7.67669	99	pxid1590	1	0.66	Background	ML
pxid1591	8.21937	104	pxid1591	2	0.63	Myelin	ML
pxid1592	17.2476	96	pxid1592	2	0.66	Myelin	ML
pxid1593	24.7845	99	pxid1593	2	0.55	Myelin	ML
pxid1594	33.2804	95	pxid1594	3	0.89	Vessel	ML
pxid1595	46.0385	99	pxid1595	3	0.85	Vessel	ML
pxid1596	31.4202	102	pxid1596	3	0.78	Vessel	ML
pxid1597	42.4509	102	pxid1597	2	0.9	Myelin	ML
pxid1598	23.9695	107	pxid1598	1	0.43	Background	ML
pxid1599	6.39524	103	pxid1599	1	0.33	Background	ML
pxid1600	14.2704	104	pxid1600	1	0.38	Background	ML
pxid1601	20.1568	104	pxid1601	1	0.35	Background	ML
pxid1602	12.9638	100	pxid1602	1	0.78	Background	ML
pxid1603	-1.33471	96	pxid1603	2	0.71	Myelin	ML
pxid1604	-20.1813	89	pxid1604	2	0.41	Myelin	ML
pxid1605	-37.4758	70	pxid1605	2	0.23	Myelin	ML
pxid1606	-52.3254	59	pxid1606	2	0.23	Myelin	ML
pxid1607	-49.0289	60	pxid1607	2	0.25	Myelin	ML
pxid1608	-45.8736	61	pxid1608	2	0.28	Myelin	ML
pxid1609	-40.7114	74	pxid1609	2	0.46	Myelin	ML
pxid1610	-21.8521	87	pxid1610	2	0.56	Myelin	ML
pxid1611	0.29195	94	pxid1611	1	0.56	Background	ML
pxid1612	3.95979	85	pxid1612	1	0.22	Background	ML
pxid1613	1.57215	81	pxid1613	1	0.12	Background	ML
pxid1614	-2.40258	80	pxid1614	1	0.1	Background	ML
pxid1615	-3.58535	80	pxid1615	1	0.1	Background	ML
pxid1616	-4.7751	83	pxid1616	1	0.12	Background	ML
pxid1617	-10.5071	81	pxid1617	1	0.05	Background	ML
pxid1618	-15.3168	79	pxid1618	1	0.03	Background	ML
pxid1619	-19.2165	78	pxid1619	1	0.03	Background	ML
pxid1620	-23.5403	82	pxid1620	1	0.03	Background	ML
pxid1621	-33.9524	80	pxid1621	1	0.05	Background	ML
pxid1622	-39.5255	70	pxid1622	1	0.13	Background	ML
pxid1623	-38.2838	76	pxid1623	1	0.15	Background	ML
pxid1624	-29.5558	79	pxid1624	1	0.02	Background	ML
pxid1625	-14.4501	83	pxid1625	1	0.02	Background	ML
pxid1626	-14.4726	84	pxid1626	1	0	Background	ML
pxid1627	-23.5086	87	pxid1627	1	0	Background	ML
pxid1628	-21.4516	84	pxid1628	1	0	Background	ML
pxid1629	-23.3183	80	pxid1629	1	0	Background	ML
pxid1630	-30.4162	79	pxid1630	1	0	Background	ML
pxid1631	-29.3116	78	pxid1631	1	0	Background	ML
pxid1632	-35.4663	74	pxid1632	1	0	Background	ML
pxid1633	-36.0718	76	pxid1633	1	0.04	Background	ML
pxid1634	-28.3398	78	pxid1634	1	0.04	Background	ML
pxid1635	-20.7469	80	pxid1635	1	0.02	Background	ML
pxid1636	-17.7392	76	pxid1636	1	0	Background	ML
pxid1637	-15.6628	81	pxid1637	1	0	Background	ML
pxid1638	-11.6282	79	pxid1638	1	0	Background	ML
pxid1639	-14.1443	75	pxid1639	1	0	Background	ML
pxid1640	-11.8989	74	pxid1640	1	0.12	Background	ML
pxid1641	-4.99712	77	pxid1641	1	0.1	Background	ML
pxid1642	-4.30868	78	pxid1642	1	0.31	Background	ML
pxid1643	-7.17713	81	pxid1643	1	0.57	Background	ML
pxid1644	-6.89784	76	pxid1644	1	0.58	Background	ML
pxid1645	3.5233	84	pxid1645	1	0.38	Background	ML
pxid1646	-5.46507	78	pxid1646	1	0.55	Background	ML
pxid1647	-21.5969	73	pxid1647	1	0.81	Background	ML
pxid1648	-17.8202	73	pxid1648	1	0.83	Background	ML
pxid1649	-20.2529	77	pxid1649	1	0.74	Background	ML
pxid1650	-9.9241	75	pxid1650	1	0.31	Background	ML
pxid1651	-6.78726	75	pxid1651	1	0.04	Background	ML
pxid1652	-16.3941	74	pxid1652	1	0.0599999	Background	ML
pxid1653	-25.3095	74	pxid1653	1	0.22	Background	ML
pxid1654	-19.5808	74	pxid1654	1	0.0599999	Background	ML
pxid1655	-6.2244	77	pxid1655	1	0	Background	ML
pxid1656	8.94203	95	pxid1656	1	0.16	Background	ML
pxid1657	21.0671	103	pxid1657	1	0.04	Background	ML
pxid1658	25.9181	108	pxid1658	1	0.15	Background	ML
pxid1659	14.3459	106	pxid1659	1	0.87	Background	ML
pxid1660	3.99847	97	pxid1660	2	0.75	Myelin	ML
pxid1661	7.94169	98	pxid1661	2	0.58	Myelin	ML
pxid1662	7.0158	94	pxid1662	2	0.29	Myelin	ML
pxid1663	-0.840305	97	pxid1663	2	0.72	Myelin	ML
pxid1664	6.83346	97	pxid1664	2	0.76	Myelin	ML
pxid1665	4.46403	98	pxid1665	2	0.38	Myelin	ML
pxid1666	4.61872	108	pxid1666	2	0.26	Myelin	ML
pxid1667	7.94589	101	pxid1667	2	0.35	Myelin	ML
pxid1668	4.33803	105	pxid1668	2	0.26	Myelin	ML
pxid1669	3.32091	98	pxid1669	2	0.2	Myelin	ML
pxid1670	-6.34997	102	pxid1670	2	0.35	Myelin	ML
pxid1671	-3.99181	103	pxid1671	2	0.32	Myelin	ML
pxid1672	-6.74095	98	pxid1672	2	0.19	Myelin	ML
pxid1673	-24.4076	86	pxid1673	2	0.15	Myelin	ML
pxid1674	-32.8986	86	pxid1674	2	0.16	Myelin	ML
pxid1675	-24.863	82	pxid1675	2	0.18	Myelin	ML
pxid1676	-17.2304	90	pxid1676	2	0.17	Myelin	ML
pxid1677	-15.4008	98	pxid1677	2	0.1	Myelin	ML
pxid1678	-18.7854	92	pxid1678	2	0	Myelin	ML
pxid1679	-18.162	87	pxid1679	2	0.18	Myelin	ML
pxid1680	-16.9175	83	pxid1680	2	0.43	Myelin	ML
pxid1681	-20.2291	82	pxid1681	2	0.38	Myelin	ML
pxid1682	-7.93762	86	pxid1682	2	0.37	Myelin	ML
pxid1683	25.2498	108	pxid1683	2	0.61	Myelin	ML
pxid1684	31.5968	113	pxid1684	2	0.81	Myelin	ML
pxid1685	29.7331	119	pxid1685	1	0.8	Background	ML
pxid1686	30.4769	112	pxid1686	1	0.64	Background	ML
pxid1687	40.7632	106	pxid1687	1	0.61	Background	ML
pxid1688	54.8913	114	pxid1688	1	0.6	Background	ML
pxid1689	59.1531	121	pxid1689	1	0.59	Background	ML
pxid1690	36.3306	112	pxid1690	2	0.95	Myelin	ML
pxid1691	8.93778	90	pxid1691	2	0.69	Myelin	ML
pxid1692	-15.7913	83	pxid1692	2	0.55	Myelin	ML
pxid1693	-22.9963	87	pxid1693	2	0.56	Myelin	ML
pxid1694	-10.3525	92	pxid1694	2	0.66	Myelin	ML
pxid1695	10.7429	105	pxid1695	2	0.75	Myelin	ML
pxid1696	17.0197	99	pxid1696	2	0.6	Myelin	ML
pxid1697	2.34087	93	pxid1697	2	0.32	Myelin	ML
pxid1698	-7.06613	90	pxid1698	2	0.35	Myelin	ML
pxid1699	-11.5267	97	pxid1699	2	0.31	Myelin	ML
pxid1700	3.64337	102	pxid1700	2	0.52	Myelin	ML
pxid1701	10.5554	109	pxid1701	2	0.47	Myelin	ML
pxid1702	17.3673	108	pxid1702	2	0.53	Myelin	ML
pxid1703	28.0393	119	pxid1703	2	0.95	Myelin	ML
pxid1704	40.6347	112	pxid1704	1	0.63	Background	ML
pxid1705	42.6843	114	pxid1705	1	0.23	Background	ML
pxid1706	50.1828	114	pxid1706	1	0.08	Background	ML
pxid1707	46.1625	106	pxid1707	1	0.15	Background	ML
pxid1708	44.9501	107	pxid1708	1	0.25	Background	ML
pxid1709	46.4549	108	pxid1709	1	0.4	Background	ML
pxid1710	46.4495	119	pxid1710	1	0.45	Background	ML
pxid1711	46.047	116	pxid1711	1	0.31	Background	ML
pxid1712	44.162	115	pxid1712	1	0.15	Background	ML
pxid1713	41.8075	109	pxid1713	1	0.31	Background	ML
pxid1714	40.3533	107	pxid1714	1	0.33	Background	ML
pxid1715	34.4996	112	pxid1715	1	0.11	Background	ML
pxid1716	26.3223	112	pxid1716	1	0.05	Background	ML
pxid1717	26.4721	118	pxid1717	1	0.0599999	Background	ML
pxid1718	28.401	113	pxid1718	1	0.0599999	Background	ML
pxid1719	26.2863	116	pxid1719	1	0.18	Background	ML
pxid1720	33.218	116	pxid1720	1	0.54	Background	ML
pxid1721	28.8802	106	pxid1721	1	0.89	Background	ML
pxid1722	24.5841	110	pxid1722	2	0.75	Myelin	ML
pxid1723	14.8307	107	pxid1723	2	0.83	Myelin	ML
pxid1724	25.1169	108	pxid1724	1	0.34	Background	ML
pxid1725	36.0525	118	pxid1725	1	0.2	Background	ML
pxid1726	36.325	108	pxid1726	1	0.5	Background	ML
pxid1727	16.2791	104	pxid1727	1	0.4	Background	ML
pxid1728	8.66927	97	pxid1728	1	0.42	Background	ML
pxid1729	14.2538	107	pxid1729	1	0.38	Background	ML
pxid1730	25.4068	111	pxid1730	1	0.4	Background	ML
pxid1731	37.2415	115	pxid1731	1	0.5	Background	ML
pxid1732	40.1846	121	pxid1732	1	0.45	Background	ML
pxid1733	30.9339	115	pxid1733	1	0.2	Background	ML
pxid1734	13.4132	99	pxid1734	1	0.14	Background	ML
pxid1735	-9.9794	91	pxid1735	1	0	Background	ML
pxid1736	-9.53702	91	pxid1736	1	0	Background	ML
pxid1737	-7.63086	93	pxid1737	1	0	Background	ML
pxid1738	-15.161	84	pxid1738	1	0	Background	ML
pxid1739	-10.8272	89	pxid1739	1	0	Background	ML
pxid1740	-9.73786	91	pxid1740	1	0	Background	ML
pxid1741	-12.497	89	pxid1741	1	0	Background	ML
pxid1742	-10.7208	89	pxid1742	1	0	Background	ML
pxid1743	-4.98896	90	pxid1743	1	0	Background	ML
pxid1744	1.43048	92	pxid1744	1	0	Background	ML
pxid1745	7.57322	104	pxid1745	1	0	Background	ML
pxid1746	4.20976	93	pxid1746	1	0.0599999	Background	ML
pxid1747	0.39695	94	pxid1747	1	0.0599999	Background	ML
pxid1748	-0.26543	94	pxid1748	1	0.08	Background	ML
pxid1749	10.1853	94	pxid1749	1	0.02	Background	ML
pxid1750	25.3909	103	pxid1750	1	0.04	Background	ML
pxid1751	39.1829	112	pxid1751	1	0.02	Background	ML
pxid1752	48.8188	113	pxid1752	1	0	Background	ML
pxid1753	56.0699	115	pxid1753	1	0	Background	ML
pxid1754	46.5201	109	pxid1754	1	0.04	Background	ML
pxid1755	35.9053	103	pxid1755	1	0.24	Background	ML
pxid1756	35.4293	103	pxid1756	1	0.51	Background	ML
pxid1757	38.775	102	pxid1757	1	0.3	Background	ML
pxid1758	42.0338	110	pxid1758	1	0.0599999	Background	ML
pxid1759	48.6239	109	pxid1759	1	0.07	Background	ML
pxid1760	40.7752	107	pxid1760	1	0.03	Background	ML
pxid1761	26.3376	98	pxid1761	1	0.02	Background	ML
pxid1762	18.2773	96	pxid1762	1	0.08	Background	ML
pxid1763	28.0086	105	pxid1763	1	0.08	Background	ML
pxid1764	46.629	110	pxid1764	1	0.0599999	Background	ML
pxid1765	48.1632	103	pxid1765	1	0	Background	ML
pxid1766	40.8588	100	pxid1766	1	0.02	Background	ML
pxid1767	34.4189	105	pxid1767	1	0	Background	ML
pxid1768	31.094	104	pxid1768	1	0	Background	ML
pxid1769	36.5529	99	pxid1769	1	0	Background	ML
pxid1770	51.0618	108	pxid1770	1	0.1	Background	ML
pxid1771	71.9936	104	pxid1771	1	0.19	Background	ML
pxid1772	84.061	119	pxid1772	1	0.29	Background	ML
pxid1773	84.7605	129	pxid1773	1	0.55	Background	ML
pxid1774	71.007	126	pxid1774	1	0.77	Background	ML
pxid1775	51.261	115	pxid1775	2	0.76	Myelin	ML
pxid1776	18.2092	97	pxid1776	2	0.64	Myelin	ML
pxid1777	12.1717	92	pxid1777	2	0.43	Myelin	ML
pxid1778	27.577	109	pxid1778	2	0.58	Myelin	ML
pxid1779	37.24	105	pxid1779	2	0.81	Myelin	ML
pxid1780	37.4902	117	pxid1780	1	0.97	Background	ML
pxid1781	27.663	111	pxid1781	1	0.93	Background	ML
pxid1782	24.7341	106	pxid1782	1	0.98	Background	ML
pxid1783	19.8019	107	pxid1783	1	0.95	Background	ML
pxid1784	6.23612	95	pxid1784	1	0.89	Background	ML
pxid1785	-5.55276	96	pxid1785	2	0.89	Myelin	ML
pxid1786	8.26517	99	pxid1786	1	0.98	Background	ML
pxid1787	46.9427	125	pxid1787	1	0.9	Background	ML
pxid1788	72.1545	131	pxid1788	2	0.91	Myelin	ML
pxid1789	45.818	129	pxid1789	3	0.49	Vessel	ML
pxid1790	4.50233	113	pxid1790	3	0.47	Vessel	ML
pxid1791	32.493	106	pxid1791	3	0.89	Vessel	ML
pxid1792	57.0397	134	pxid1792	2	0.92	Myelin	ML
pxid1793	63.2127	138	pxid1793	1	0.63	Background	ML
pxid1794	72.7586	140	pxid1794	1	0.52	Background	ML
pxid1795	84.3925	133	pxid1795	1	0.34	Background	ML
pxid1796	77.169	123	pxid1796	1	0.32	Background	ML
pxid1797	62.01	116	pxid1797	1	0.24	Background	ML
pxid1798	54.2503	111	pxid1798	1	0.24	Background	ML
pxid1799	61.5432	112	pxid1799	1	0.04	Background	ML
pxid1800	60.1033	108	pxid1800	1	0.04	Background	ML
pxid1801	52.8284	103	pxid1801	1	0	Background	ML
pxid1802	51.9969	102	pxid1802	1	0.02	Background	ML
pxid1803	48.5227	97	pxid1803	1	0.0599999	Background	ML
pxid1804	42.0542	94	pxid1804	1	0.1	Background	ML
pxid1805	30.1512	92	pxid1805	1	0.08	Background	ML
pxid1806	28.0041	89	pxid1806	1	0.08	Background	ML
pxid1807	35.7696	93	pxid1807	1	0.08	Background	ML
pxid1808	40.9544	97	pxid1808	1	0.04	Background	ML
pxid1809	41.3329	95	pxid1809	1	0.04	Background	ML
pxid1810	42.022	99	pxid1810	1	0.18	Background	ML
pxid1811	30.9619	94	pxid1811	1	0.77	Background	ML
pxid1812	17.918	92	pxid1812	1	1	Background	ML
pxid1813	19.0218	93	pxid1813	1	0.92	Background	ML
pxid1814	27.8317	97	pxid1814	1	0.58	Background	ML
pxid1815	24.7758	108	pxid1815	1	0.33	Background	ML
pxid1816	21.8787	101	pxid1816	1	0.25	Background	ML
pxid1817	27.3035	103	pxid1817	1	0.25	Background	ML
pxid1818	28.2044	108	pxid1818	1	0.33	Background	ML
pxid1819	31.0473	104	pxid1819	1	0.38	Background	ML
pxid1820	31.0291	109	pxid1820	1	0.35	Background	ML
pxid1821	33.8869	113	pxid1821	1	0.46	Background	ML
pxid1822	45.9561	120	pxid1822	1	0.51	Background	ML
pxid1823	46.7428	117	pxid1823	1	0.38	Background	ML
pxid1824	33.2297	105	pxid1824	1	0.78	Background	ML
pxid1825	16.3317	110	pxid1825	2	0.73	Myelin	ML
pxid1826	13.9025	107	pxid1826	2	0.78	Myelin	ML
pxid1827	18.8989	96	pxid1827	2	0.97	Myelin	ML
pxid1828	18.9646	109	pxid1828	1	1	Background	ML
pxid1829	32.7949	117	pxid1829	1	0.94	Background	ML
pxid1830	41.8356	117	pxid1830	1	0.99	Background	ML
pxid1831	36.3503	106	pxid1831	2	0.8	Myelin	ML
pxid1832	36.8229	107	pxid1832	2	0.73	Myelin	ML
pxid1833	32.8256	109	pxid1833	2	0.86	Myelin	ML
pxid1834	26.2797	103	pxid1834	2	0.82	Myelin	ML
pxid1835	16.5466	102	pxid1835	2	0.96	Myelin	ML
pxid1836	24.1184	99	pxid1836	2	0.91	Myelin	ML
pxid1837	27.7554	106	pxid1837	2	0.65	Myelin	ML
pxid1838	33.7678	113	pxid1838	2	0.54	Myelin	ML
pxid1839	38.8158	111	pxid1839	2	0.95	Myelin	ML
pxid1840	47.8923	114	pxid1840	2	0.93	Myelin	ML
pxid1841	66.9841	127	pxid1841	1	0.97	Background	ML
pxid1842	75.3439	135	pxid1842	1	0.73	Background	ML
pxid1843	78.5882	130	pxid1843	1	0.47	Background	ML
pxid1844	69.0271	119	pxid1844	1	0.41	Background	ML
pxid1845	52.9935	108	pxid1845	1	0.5	Background	ML
pxid1846	45.7512	108	pxid1846	1	0.82	Background	ML
pxid1847	50.2797	109	pxid1847	1	0.7	Background	ML
pxid1848	48.8777	123	pxid1848	1	0.66	Background	ML
pxid1849	57.5907	130	pxid1849	1	0.83	Background	ML
pxid1850	70.8118	133	pxid1850	1	0.89	Background	ML
pxid1851	71.5057	123	pxid1851	1	0.82	Background	ML
pxid1852	45.4475	116	pxid1852	2	0.5	Myelin	ML
pxid1853	30.0822	111	pxid1853	2	0.19	Myelin	ML
pxid1854	14.3489	88	pxid1854	2	0.11	Myelin	ML
pxid1855	-10.1097	78	pxid1855	2	0.13	Myelin	ML
pxid1856	-25.7155	79	pxid1856	2	0.06	Myelin	ML
pxid1857	-18.8321	83	pxid1857	2	0.07	Myelin	ML
pxid1858	-2.82962	89	pxid1858	2	0.14	Myelin	ML
pxid1859	12.3435	103	pxid1859	2	0.21	Myelin	ML
pxid1860	8.77669	103	pxid1860	2	0.31	Myelin	ML
pxid1861	10.1878	104	pxid1861	2	0.32	Myelin	ML
pxid1862	27.6174	104	pxid1862	2	0.54	Myelin	ML
pxid1863	54.3122	121	pxid1863	2	0.89	Myelin	ML
pxid1864	67.3878	121	pxid1864	1	0.86	Background	ML
pxid1865	58.0523	114	pxid1865	1	0.95	Background	ML
pxid1866	19.1302	109	pxid1866	2	0.57	Myelin	ML
pxid1867	-20.8619	84	pxid1867	2	0.06	Myelin	ML
pxid1868	-45.5403	74	pxid1868	2	0.03	Myelin	ML
pxid1869	-39.4933	80	pxid1869	2	0.06	Myelin	ML
pxid1870	-24.6807	88	pxid1870	2	0.02	Myelin	ML
pxid1871	-19.1068	93	pxid1871	2	0.13	Myelin	ML
pxid1872	-9.45292	95	pxid1872	2	0.51	Myelin	ML
pxid1873	5.5147	97	pxid1873	2	0.46	Myelin	ML
pxid1874	4.49829	100	pxid1874	2	0.61	Myelin	ML
pxid1875	3.76389	101	pxid1875	2	0.59	Myelin	ML
pxid1876	26.1742	124	pxid1876	2	0.7	Myelin	ML
pxid1877	56.271	141	pxid1877	2	0.93	Myelin	ML
pxid1878	71.4067	120	pxid1878	1	0.63	Background	ML
pxid1879	70.8269	118	pxid1879	1	0.38	Background	ML
pxid1880	65.4085	128	pxid1880	1	0.2	Background	ML
pxid1881	48.1835	121	pxid1881	1	0.2	Background	ML
pxid1882	12.8776	102	pxid1882	1	0.9	Background	ML
pxid1883	-15.3279	91	pxid1883	1	0.99	Background	ML
pxid1884	4.93309	89	pxid1884	1	0.72	Background	ML
pxid1885	14.7325	92	pxid1885	1	0.32	Background	ML
pxid1886	18.876	87	pxid1886	1	0	Background	ML
pxid1887	14.6079	96	pxid1887	1	0.04	Background	ML
pxid1888	12.2928	97	pxid1888	1	0.08	Background	ML
pxid1889	10.796	98	pxid1889	1	0.12	Background	ML
pxid1890	17.9509	105	pxid1890	1	0.04	Background	ML
pxid1891	18.8063	106	pxid1891	1	0	Background	ML
pxid1892	24.7914	111	pxid1892	1	0	Background	ML
pxid1893	42.1528	115	pxid1893	1	0	Background	ML
pxid1894	53.9891	117	pxid1894	1	0.22	Background	ML
pxid1895	52.6118	123	pxid1895	1	0.65	Background	ML
pxid1896	49.3138	120	pxid1896	1	0.79	Background	ML
pxid1897	41.1173	115	pxid1897	2	0.88	Myelin	ML
pxid1898	25.8476	105	pxid1898	2	0.65	Myelin	ML
pxid1899	10.0171	101	pxid1899	2	0.51	Myelin	ML
pxid1900	8.15173	104	pxid1900	2	0.52	Myelin	ML
pxid1901	11.9098	101	pxid1901	2	0.44	Myelin	ML
pxid1902	-8.31609	93	pxid1902	2	0.42	Myelin	ML
pxid1903	-31.551	92	pxid1903	2	0.4	Myelin	ML
pxid1904	-17.426	100	pxid1904	2	0.32	Myelin	ML
pxid1905	4.90477	108	pxid1905	2	0.27	Myelin	ML
pxid1906	41.3135	104	pxid1906	2	0.44	Myelin	ML
pxid1907	64.4407	113	pxid1907	2	0.44	Myelin	ML
pxid1908	61.5119	113	pxid1908	2	0.61	Myelin	ML
pxid1909	45.496	111	pxid1909	2	0.41	Myelin	ML
pxid1910	44.5431	113	pxid1910	2	0.26	Myelin	ML
pxid1911	30.328	113	pxid1911	2	0.33	Myelin	ML
pxid1912	24.5583	112	pxid1912	2	0.26	Myelin	ML
pxid1913	27.9246	109	pxid1913	2	0.3	Myelin	ML
pxid1914	23.7826	108	pxid1914	2	0.38	Myelin	ML
pxid1915	29.227	102	pxid1915	2	0.7	Myelin	ML
pxid1916	22.9877	98	pxid1916	2	0.68	Myelin	ML
pxid1917	30.7263	99	pxid1917	2	0.51	Myelin	ML
pxid1918	33.2337	94	pxid1918	2	0.33	Myelin	ML
pxid1919	29.353	94	pxid1919	2	0.14	Myelin	ML
pxid1920	29.0679	102	pxid1920	2	0.12	Myelin	ML
pxid1921	24.7383	108	pxid1921	2	0.04	Myelin	ML
pxid1922	14.64	111	pxid1922	2	0	Myelin	ML
pxid1923	8.84609	110	pxid1923	2	0.11	Myelin	ML
pxid1924	19.3327	114	pxid1924	2	0.19	Myelin	ML
pxid1925	23.5047	127	pxid1925	2	0.34	Myelin	ML
pxid1926	33.3371	131	pxid1926	2	0.59	Myelin	ML
pxid1927	37.9379	125	pxid1927	2	0.87	Myelin	ML
pxid1928	26.6335	117	pxid1928	2	0.54	Myelin	ML
pxid1929	23.5358	107	pxid1929	2	0.33	Myelin	ML
pxid1930	20.2589	118	pxid1930	2	0.24	Myelin	ML
pxid1931	36.9559	123	pxid1931	2	0.79	Myelin	ML
pxid1932	56.439	131	pxid1932	1	0.64	Background	ML
pxid1933	50.9001	124	pxid1933	1	0.49	Background	ML
pxid1934	31.5875	119	pxid1934	1	0.59	Background	ML
pxid1935	30.3397	120	pxid1935	1	0.44	Background	ML
pxid1936	34.6753	115	pxid1936	1	0.38	Background	ML
pxid1937	30.1773	120	pxid1937	1	0.37	Background	ML
pxid1938	19.0135	105	pxid1938	2	0.99	Myelin	ML
pxid1939	5.90736	109	pxid1939	2	0.85	Myelin	ML
pxid1940	12.4695	101	pxid1940	1	0.82	Background	ML
pxid1941	13.1455	92	pxid1941	1	0.6	Background	ML
pxid1942	4.65359	88	pxid1942	1	0.3	Background	ML
pxid1943	4.86928	90	pxid1943	1	0.02	Background	ML
pxid1944	7.35998	89	pxid1944	1	0	Background	ML
pxid1945	12.3498	92	pxid1945	1	0	Background	ML
pxid1946	6.3488	97	pxid1946	1	0.02	Background	ML
pxid1947	-1.81336	96	pxid1947	1	0.02	Background	ML
pxid1948	-10.3125	82	pxid1948	1	0.0599999	Background	ML
pxid1949	-16.6805	83	pxid1949	1	0	Background	ML
pxid1950	-19.57	87	pxid1950	1	0	Background	ML
pxid1951	-23.0239	88	pxid1951	1	0	Background	ML
pxid1952	-16.3251	90	pxid1952	1	0	Background	ML
pxid1953	-12.6505	94	pxid1953	1	0	Background	ML
pxid1954	-5.99737	93	pxid1954	1	0	Background	ML
pxid1955	-4.2998	94	pxid1955	1	0	Background	ML
pxid1956	-11.7533	90	pxid1956	1	0	Background	ML
pxid1957	-19.3787	88	pxid1957	1	0	Background	ML
pxid1958	-22.6542	85	pxid1958	1	0	Background	ML
pxid1959	-29.4234	81	pxid1959	1	0.02	Background	ML
pxid1960	-26.5769	88	pxid1960	1	0.04	Background	ML
pxid1961	-26.8732	83	pxid1961	1	0.04	Background	ML
pxid1962	-22.8116	84	pxid1962	1	0	Background	ML
pxid1963	-19.7048	84	pxid1963	1	0	Background	ML
pxid1964	-11.0499	95	pxid1964	1	0	Background	ML
pxid1965	-0.800704	99	pxid1965	1	0.02	Background	ML
pxid1966	-1.88632	96	pxid1966	1	0.26	Background	ML
pxid1967	-6.32578	91	pxid1967	1	0.16	Background	ML
pxid1968	5.7683	104	pxid1968	1	0.08	Background	ML
pxid1969	-6.66173	92	pxid1969	1	0.17	Background	ML
pxid1970	-28.2692	73	pxid1970	1	0.26	Background	ML
pxid1971	-40.7545	61	pxid1971	1	0.47	Background	ML
pxid1972	-33.3198	62	pxid1972	1	0.47	Background	ML
pxid1973	-27.7694	73	pxid1973	1	0.27	Background	ML
pxid1974	-17.7191	93	pxid1974	1	0.22	Background	ML
pxid1975	-14.4981	92	pxid1975	1	0.0599999	Background	ML
pxid1976	-22.4152	85	pxid1976	1	0.0599999	Background	ML
pxid1977	-39.5331	77	pxid1977	1	0.08	Background	ML
pxid1978	-47.4937	75	pxid1978	1	0.12	Background	ML
pxid1979	-44.5709	75	pxid1979	1	0.12	Background	ML
pxid1980	-45.6652	73	pxid1980	1	0.12	Background	ML
pxid1981	-52.5309	67	pxid1981	1	0.14	Background	ML
pxid1982	-56.3694	59	pxid1982	1	0.34	Background	ML
pxid1983	-60.4987	57	pxid1983	1	0.32	Background	ML
pxid1984	-62.119	58	pxid1984	1	0.3	Background	ML
pxid1985	-47.7355	69	pxid1985	1	0.16	Background	ML
pxid1986	-37.106	75	pxid1986	1	0.12	Background	ML
pxid1987	-22.2938	85	pxid1987	1	0.14	Background	ML
pxid1988	-18.3562	91	pxid1988	1	0.15	Background	ML
pxid1989	-22.8562	96	pxid1989	1	0.36	Background	ML
pxid1990	-35.5255	71	pxid1990	1	0.92	Background	ML
pxid1991	-42.701	75	pxid1991	2	0.41	Myelin	ML
pxid1992	-40.5187	66	pxid1992	2	0.31	Myelin	ML
pxid1993	-46.1082	63	pxid1993	2	0.24	Myelin	ML
pxid1994	-50.6089	67	pxid1994	2	0.22	Myelin	ML
pxid1995	-50.3628	74	pxid1995	2	0.19	Myelin	ML
pxid1996	-35.6434	80	pxid1996	2	0.26	Myelin	ML
pxid1997	-33.4471	78	pxid1997	2	0.92	Myelin	ML
pxid1998	-42.195	63	pxid1998	1	0.65	Background	ML
pxid1999	-41.6946	56	pxid1999	1	0.81	Background	ML
[truncated: 477,137+ more rows]

## Sheet: Fig4g_VesDent_THG_withoutTumor
	Length	Detection
1	9.67137	Detected in THG
2	5.71423	Detected in THG
3	5.12613	Detected in THG
4	6.09488	Detected in THG
5	5.54743	Detected in THG
6	5.88173	Detected in THG
7	4.31262	Detected in THG
8	3.90937	Detected in THG
9	6.93511	Detected in THG
10	5.46156	Detected in THG
11	5.44589	Detected in THG
12	3.17754	Undetected in THG
13	5.27098	Detected in THG
14	6.80381	Detected in THG
15	14.801	Detected in THG
16	10.271	Detected in THG
17	5.55759	Detected in THG
18	6.4919	Detected in THG
19	4.72324	Detected in THG
20	6.29209	Detected in THG
21	9.57342	Detected in THG
22	3.7385	Detected in THG
23	5.31307	Detected in THG
24	9.63978	Detected in THG
25	5.29743	Detected in THG
26	9.99376	Detected in THG
27	5.45324	Detected in THG
28	4.25781	Detected in THG
29	4.54678	Undetected in THG
30	5.05235	Detected in THG
31	4.73479	Detected in THG
32	8.23065	Detected in THG
33	7.60987	Detected in THG
34	7.78974	Detected in THG
35	4.54201	Detected in THG
36	6.1942	Detected in THG
37	6.31074	Detected in THG
38	5.14084	Detected in THG
39	10.1817	Detected in THG
40	5.00976	Detected in THG
41	5.04321	Undetected in THG
42	5.00244	Undetected in THG
43	11.5869	Detected in THG
44	18.3992	Detected in THG
45	18.3502	Detected in THG
46	8.59627	Detected in THG
47	7.42302	Detected in THG
48	16.3619	Detected in THG
49	13.4171	Detected in THG
50	8.07924	Detected in THG
51	12.0727	Detected in THG
52	5.01	Detected in THG
53	4.56	Detected in THG
54	6.68	Detected in THG
55	5.03	Undetected in THG
56	7.38	Detected in THG
57	5.627	Detected in THG
58	7.97	Detected in THG
59	5.76	Detected in THG
60	4.5	Detected in THG
61	4.2	Undetected in THG
62	5.45	Undetected in THG
63	4.13	Undetected in THG
64	5.46	Detected in THG
65	7.32	Detected in THG
66	6.76	Detected in THG
67	7.01	Undetected in THG
68	5.59	Detected in THG

## Sheet: Fig5b_CC_Celldirection
X	Y	XM	YM	Perim.	BX	BY	Width	Height	Angle	X.Area	Ch	Slice	Frame	Length	Angle_Fiber	Angle_corrected	Angle_div	Angle_radian	Angle_div_radian	ROI
252	300.5	0	0	93.557	206	292	93	18	10.469	0	1	19	1	93.557	16.0074	10.469	-5.5384	0.182719	-0.0966633	0037-0301-0252:37
203	289.5	0	0	59.841	198	260	11	60	80.38	0	1	13	1	59.841	16.0074	80.38	64.3726	1.4029	1.12351	0025-0290-0203:25
100.75	326	0	0	77.526	62	325	78	3	1.478	0	1	13	1	77.526	16.0074	1.478	-14.5294	0.025796	-0.253586	0025-0326-0101:25
157.75	456.5	0	0	71.64	124	445	68	24	19.573	0	1	13	1	71.64	16.0074	19.573	3.5656	0.341613	0.0622315	0025-0457-0158:25
218.25	390.25	0	0	102.774	168	380	101	22	12.075	0	1	16	1	102.774	16.0074	12.075	-3.9324	0.210749	-0.0686333	0031-0391-0218:31
202	344.25	0	0	78.9	165	332	75	25	18.09	0	1	16	1	78.9	16.0074	18.09	2.0826	0.31573	0.0363482	0031-0344-0202:31
362.75	390.5	0	0	127.751	299	387	128	8	3.59	0	1	16	1	127.751	16.0074	3.59	-12.4174	0.0626573	-0.216725	0031-0391-0363:31
324.75	214.25	0	0	72.955	289	207	72	15	11.464	0	1	16	1	72.955	16.0074	11.464	-4.5434	0.200085	-0.0792973	0031-0214-0325:31
394.5	162.75	0	0	55.536	394	135	2	56	-87.936	0	1	16	1	55.536	16.0074	-87.936	76.0566	-1.53477	1.32744	0031-0163-0395:31
361	191	0	0	36.688	356	174	11	35	-107.447	0	1	16	1	36.688	16.0074	72.553	56.5456	1.26629	0.986907	0031-0191-0361:31
89.5	462	0	0	88.363	46	458	88	9	5.194	0	1	16	1	88.363	16.0074	5.194	-10.8134	0.0906524	-0.188729	0031-0462-0090:31
341.25	459.75	0	0	116.329	285	447	114	26	12.662	0	1	11	1	116.329	16.0074	12.662	-3.3454	0.220994	-0.0583882	0021-0460-0342:21
49	216.25	0	0	71.213	14	214	71	6	-4.43	0	1	11	1	71.213	16.0074	-4.43	-20.4374	-0.0773181	-0.3567	0021-0217-0049:21
436.75	296.5	0	0	64.933	409	281	57	32	29.526	0	1	11	1	64.933	16.0074	29.526	13.5186	0.515326	0.235944	0021-0297-0437:21
424	273.25	0	0	62.042	396	261	57	25	23.259	0	1	11	1	62.042	16.0074	23.259	7.2516	0.405946	0.126564	0021-0273-0424:21
426.5	328.25	0	0	71.633	391	324	72	10	7.621	0	1	20	1	71.633	16.0074	7.621	-8.3864	0.133012	-0.14637	0039-0329-0427:39
378.75	298.5	0	0	76.173	342	289	74	20	15.222	0	1	20	1	76.173	16.0074	15.222	-0.7854	0.265674	-0.0137078	0039-0299-0379:39
333.75	265	0	0	48.972	313	252	42	27	-32.067	0	1	20	1	48.972	16.0074	-32.067	-48.0744	-0.559675	-0.839057	0039-0265-0334:39
37	288.5	0	0	66.408	6	278	63	22	-18.435	0	1	20	1	66.408	16.0074	-18.435	-34.4424	-0.321751	-0.601133	0039-0289-0037:39
171.5	248.5	0	0	97.867	123	242	98	14	7.633	0	1	27	1	97.867	16.0074	7.633	-8.3744	0.133221	-0.146161	0053-0249-0172:53
243.75	192	0	0	82.105	230	154	29	77	-69.689	0	1	27	1	82.105	16.0074	-69.689	-85.6964	-1.2163	-1.49568	0053-0192-0244:53
266	91.5	0	0	113.159	210	89	113	6	-3.039	0	1	27	1	113.159	16.0074	-3.039	-19.0464	-0.0530406	-0.332422	0053-0092-0266:53
235	359.25	0	0	63.05	204	358	63	3	-2.272	0	1	27	1	63.05	16.0074	-2.272	-18.2794	-0.0396539	-0.319036	0053-0359-0235:53
227.5	392.75	0	0	62.211	213	366	30	55	-61.169	0	1	28	1	62.211	16.0074	-61.169	-77.1764	-1.0676	-1.34698	0055-0393-0228:55
294	326.5	0	0	85.615	255	310	79	34	22.671	0	1	28	1	85.615	16.0074	22.671	6.6636	0.395684	0.116302	0055-0327-0294:55
354.75	361.5	0	0	87.174	312	353	86	18	11.245	0	1	28	1	87.174	16.0074	11.245	-4.7624	0.196262	-0.0831196	0055-0362-0355:55
340.25	223.75	0	0	77.088	302	219	77	10	7.079	0	1	28	1	77.088	16.0074	7.079	-8.9284	0.123552	-0.15583	0055-0224-0340:55
113.25	286.5	0	0	103.505	62	286	104	2	-0.554	0	1	21	1	103.505	16.0074	-0.554	-16.5614	-0.00966912	-0.289051	0041-0287-0114:41
262.75	324	0	0	36.459	255	308	16	33	-64.841	0	1	19	1	36.459	16.0074	-64.841	-80.8484	-1.13169	-1.41107	0037-0324-0263:37
403.25	204.5	0	0	42.582	398	184	12	42	-74.332	0	1	19	1	42.582	16.0074	-74.332	89.6606	-1.29734	1.56487	0037-0205-0404:37
52.75	436.75	0	0	93.341	7	431	93	13	-7.696	0	1	12	1	93.341	16.0074	-7.696	-23.7034	-0.134321	-0.413702	0023-0437-0053:23
78.25	409	0	0	39.538	75	390	7	39	-80.538	0	1	13	1	39.538	16.0074	-80.538	83.4546	-1.40565	1.45656	0025-0407-0081:25
154.75	114.25	0	0	59.165	145	87	21	56	-69.727	0	1	14	1	59.165	16.0074	-69.727	-85.7344	-1.21697	-1.49635	0027-0115-0155:27
215.25	137	0	0	82.5	174	137	83	1	0	0	1	14	1	82.5	16.0074	0	-16.0074	0	-0.279382	0027-0137-0215:27
257.75	249.25	0	0	79.577	218	248	80	4	-2.521	0	1	22	1	79.577	16.0074	-2.521	-18.5284	-0.0439998	-0.323382	0043-0250-0258:43
245	273.25	0	0	34.238	230	265	31	17	28.811	0	1	22	1	34.238	16.0074	28.811	12.8036	0.502847	0.223465	0043-0273-0245:43
323.5	230.25	0	0	60.459	302	209	44	43	44.665	0	1	20	1	60.459	16.0074	44.665	28.6576	0.779551	0.500169	0039-0230-0324:39
376.75	230.25	0	0	61.778	347	224	61	13	11.674	0	1	20	1	61.778	16.0074	11.674	-4.3334	0.20375	-0.0756321	0039-0230-0377:39
175	189	0	0	75.107	138	187	75	5	3.053	0	1	29	1	75.107	16.0074	3.053	-12.9544	0.0532849	-0.226097	0057-0189-0175:57
169.5	346.25	0	0	71.696	135	339	70	16	-12.485	0	1	29	1	71.696	16.0074	-12.485	-28.4924	-0.217904	-0.497286	0057-0347-0170:57
314.5	273.25	0	0	83.662	273	268	84	11	7.21	0	1	32	1	83.662	16.0074	7.21	-8.7974	0.125838	-0.153544	0063-0273-0315:63
216.25	298	0	0	118.652	157	295	119	7	2.899	0	1	26	1	118.652	16.0074	2.899	-13.1084	0.0505971	-0.228785	0051-0298-0216:51
259.75	336.5	0	0	78.277	221	331	78	12	8.078	0	1	26	1	78.277	16.0074	8.078	-7.9294	0.140988	-0.138394	0051-0337-0260:51
228.5	359.5	0	0	66.068	196	358	66	4	-2.603	0	1	26	1	66.068	16.0074	-2.603	-18.6104	-0.0454309	-0.324813	0051-0360-0229:51
168.75	247	0	0	99.228	120	241	99	13	6.946	0	1	26	1	99.228	16.0074	6.946	-9.0614	0.121231	-0.158151	0051-0247-0169:51
299.5	269.75	0	0	56.403	288	244	24	52	-65.934	0	1	26	1	56.403	16.0074	-65.934	-81.9414	-1.15077	-1.43015	0051-0270-0300:51
224.25	278.75	0	0	94.565	223	232	4	95	-87.879	0	1	21	1	94.565	16.0074	-87.879	76.1136	-1.53378	1.32843	0041-0279-0225:41
311	343	0	0	103.175	260	340	103	7	3.334	0	1	33	1	103.175	16.0074	3.334	-12.6734	0.0581893	-0.221193	0065-0343-0311:65
332.75	197.75	0	0	126.311	271	185	124	27	12.111	0	1	35	1	126.311	16.0074	12.111	-3.8964	0.211377	-0.068005	0069-0198-0333:69
305.5	191	0	0	58.052	277	186	58	11	10.923	0	1	35	1	58.052	16.0074	10.923	-5.0844	0.190642	-0.0887395	0069-0191-0306:69
279.75	171.5	0	0	46.068	279	149	3	46	-86.889	0	1	35	1	46.068	16.0074	-86.889	77.1036	-1.5165	1.34571	0069-0172-0280:69
342.25	107	0	0	49.003	342	83	1	49	-90.585	0	1	35	1	49.003	16.0074	89.415	73.4076	1.56059	1.2812	0069-0107-0342:69
372.25	45	0	0	74.621	347	18	52	55	46.357	0	1	35	1	74.621	16.0074	46.357	30.3496	0.809082	0.5297	0069-0045-0373:69
330	263.5	0	0	126.905	268	250	125	28	12.284	0	1	18	1	126.905	11.7386	12.284	0.54543	0.214396	0.00951955	0035-0264-0330:35
370	280	0	0	112.641	316	264	109	33	16.504	0	1	18	1	112.641	11.7386	16.504	4.76543	0.288049	0.0831724	0035-0280-0370:35
411.5	180	0	0	68.884	378	172	68	17	13.431	0	1	18	1	68.884	11.7386	13.431	1.69243	0.234415	0.0295385	0035-0180-0412:35
400.5	169.5	0	0	94.202	354	162	94	16	9.162	0	1	18	1	94.202	11.7386	9.162	-2.57657	0.159907	-0.0449696	0035-0170-0401:35
294.5	209	0	0	110.114	241	196	108	27	13.658	0	1	13	1	110.114	11.7386	13.658	1.91943	0.238377	0.0335004	0025-0209-0295:25
154	297	0	0	88.204	110	294	89	7	3.9	0	1	13	1	88.204	11.7386	3.9	-7.83857	0.0680678	-0.136809	0025-0297-0154:25
203	280	0	0	81.437	166	263	75	35	-24.677	0	1	13	1	81.437	11.7386	-24.677	-36.4156	-0.430695	-0.635572	0025-0280-0203:25
338	295	0	0	66.483	314	272	49	47	-43.781	0	1	13	1	66.483	11.7386	-43.781	-55.5196	-0.764123	-0.968999	0025-0295-0338:25
255	331.5	0	0	94.366	209	321	93	22	12.858	0	1	13	1	94.366	11.7386	12.858	1.11943	0.224414	0.0195377	0025-0332-0255:25
171	385.5	0	0	142.172	100	382	143	8	2.822	0	1	13	1	142.172	11.7386	2.822	-8.91657	0.0492532	-0.155624	0025-0386-0171:25
90.5	327	0	0	104.293	40	314	102	27	14.436	0	1	13	1	104.293	11.7386	14.436	2.69743	0.251956	0.047079	0025-0327-0091:25
51	300	0	0	76.655	14	290	75	21	15.124	0	1	13	1	76.655	11.7386	15.124	3.38543	0.263964	0.0590869	0025-0300-0051:25
101	342	0	0	110	46	342	111	1	0	0	1	17	1	110	11.7386	0	-11.7386	0	-0.204877	0033-0342-0101:33
254	301	0	0	58.549	250	272	9	59	82.147	0	1	11	1	58.549	11.7386	82.147	70.4084	1.43374	1.22886	0021-0301-0254:21
178	323	0	0	66.483	166	292	25	63	68.839	0	1	11	1	66.483	11.7386	68.839	57.1004	1.20147	0.996591	0021-0323-0178:21
299	148.5	0	0	64.288	268	140	63	18	-15.333	0	1	13	1	64.288	11.7386	-15.333	-27.0716	-0.267611	-0.472488	0025-0149-0299:25
407	182	0	0	80.523	368	172	79	21	14.381	0	1	13	1	80.523	11.7386	14.381	2.64243	0.250996	0.0461191	0025-0182-0407:25
409	275	0	0	74.673	372	270	75	11	7.696	0	1	13	1	74.673	11.7386	7.696	-4.04257	0.134321	-0.0705562	0025-0275-0409:25
365.5	356.5	0	0	72.18	330	350	72	14	10.376	0	1	13	1	72.18	11.7386	10.376	-1.36257	0.181095	-0.0237813	0025-0357-0366:25
361.5	424	0	0	116.108	304	416	116	17	7.921	0	1	13	1	116.108	11.7386	7.921	-3.81757	0.138248	-0.0666292	0025-0424-0362:25
354	337	0	0	114.978	298	324	113	27	13.069	0	1	13	1	114.978	11.7386	13.069	1.33043	0.228097	0.0232204	0025-0337-0354:25
41	356	0	0	60.828	14	342	55	29	27.408	0	1	13	1	60.828	11.7386	27.408	15.6694	0.47836	0.273483	0025-0356-0041:25
90	267	0	0	47.413	79	246	23	43	62.354	0	1	13	1	47.413	11.7386	62.354	50.6154	1.08828	0.883406	0025-0267-0090:25
255.5	321.5	0	0	79.057	254	282	4	80	87.825	0	1	14	1	79.057	11.7386	87.825	76.0864	1.53284	1.32796	0027-0322-0256:27
117	209.5	0	0	102.396	66	205	103	10	5.042	0	1	13	1	102.396	11.7386	5.042	-6.69657	0.0879995	-0.116877	0025-0210-0117:25
125	236.5	0	0	112.752	69	230	113	14	6.621	0	1	13	1	112.752	11.7386	6.621	-5.11757	0.115558	-0.0893184	0025-0237-0125:25
397	157	0	0	77.279	390	119	15	77	-100.437	0	1	13	1	77.279	11.7386	79.563	67.8244	1.38864	1.18376	0025-0157-0397:25
154.5	72	0	0	64.008	154	40	2	65	-89.105	0	1	13	1	64.008	11.7386	-89.105	79.1564	-1.55518	1.38154	0025-0072-0155:25
251.5	96.5	0	0	55.946	238	72	28	50	-118.856	0	1	13	1	55.946	11.7386	61.144	49.4054	1.06716	0.862287	0025-0097-0252:25
295.5	99	0	0	66.189	293	66	6	67	-85.668	0	1	13	1	66.189	11.7386	-85.668	82.5934	-1.49519	1.44153	0025-0099-0296:25
382	121	0	0	44.407	364	108	37	27	-35.838	0	1	13	1	44.407	11.7386	-35.838	-47.5766	-0.625491	-0.830368	0025-0121-0382:25
199	366	0	0	59.093	172	354	55	25	-23.962	0	1	13	1	59.093	11.7386	-23.962	-35.7006	-0.418216	-0.623092	0025-0366-0199:25
129	422	0	0	76.655	92	412	75	21	15.124	0	1	13	1	76.655	11.7386	15.124	3.38543	0.263964	0.0590869	0025-0422-0129:25
176.75	303.25	0	0	102.237	127	292	100	24	-13.289	0	1	10	1	102.237	3.57633	-13.289	-16.8653	-0.231937	-0.294356	0019-0304-0177:19
201.5	289	0	0	53.075	184	270	36	39	-47.291	0	1	10	1	53.075	3.57633	-47.291	-50.8673	-0.825384	-0.887802	0019-0289-0202:19
283.75	275.75	0	0	63.738	256	261	57	30	27.57	0	1	10	1	63.738	3.57633	27.57	23.9937	0.481187	0.418769	0019-0276-0284:19
351	229.5	0	0	90.022	306	229	91	2	1.273	0	1	10	1	90.022	3.57633	1.273	-2.30333	0.022218	-0.0402007	0019-0230-0351:19
298.25	202.75	0	0	80.016	259	195	79	16	11.17	0	1	10	1	80.016	3.57633	11.17	7.59367	0.194953	0.132535	0019-0203-0298:19
370.25	158.25	0	0	72.405	335	150	71	17	13.173	0	1	10	1	72.405	3.57633	13.173	9.59667	0.229912	0.167493	0019-0158-0370:19
261.75	390.5	0	0	68.017	261	357	2	68	-88.736	0	1	10	1	68.017	3.57633	-88.736	87.6877	-1.54874	1.53044	0019-0391-0262:19
99.25	334.25	0	0	53.502	73	334	54	1	-0.535	0	1	10	1	53.502	3.57633	-0.535	-4.11133	-0.00933751	-0.0717562	0019-0334-0100:19
212	224	0	0	58.694	201	197	23	55	-66.93	0	1	10	1	58.694	3.57633	-66.93	-70.5063	-1.16815	-1.23057	0019-0224-0212:19
372.5	224	0	0	71.589	338	217	70	15	-12.095	0	1	10	1	71.589	3.57633	-12.095	-15.6713	-0.211098	-0.273516	0019-0224-0373:19
141.25	326.5	0	0	56.58	113	325	57	4	-3.039	0	1	10	1	56.58	3.57633	-3.039	-6.61533	-0.0530406	-0.115459	0015-0327-0141:19
54.75	342.5	0	0	53.369	29	336	52	14	-15.208	0	1	10	1	53.369	3.57633	-15.208	-18.7843	-0.26543	-0.327848	0019-0343-0055:19
266	342.75	0	0	68.66	232	338	69	10	-7.953	0	1	10	1	68.66	3.57633	-7.953	-11.5293	-0.138806	-0.201225	0019-0343-0266:19
131.5	351.75	0	0	70.938	97	346	70	12	9.33	0	1	10	1	70.938	3.57633	9.33	5.75367	0.162839	0.10042	0019-0352-0132:19
287.75	211.25	0	0	40.106	272	200	33	24	-35.87	0	1	18	1	40.106	3.57633	-35.87	-39.4463	-0.62605	-0.688468	0035-0212-0288:35
219.5	242.25	0	0	91.067	174	241	92	4	2.203	0	1	18	1	91.067	3.57633	2.203	-1.37333	0.0384496	-0.0239691	0035-0243-0220:35
196.75	278	0	0	74.265	164	261	66	35	-28.118	0	1	18	1	74.265	3.57633	-28.118	-31.6943	-0.490752	-0.55317	0035-0278-0197:35
135.25	309	0	0	101.337	85	303	101	13	-7.37	0	1	18	1	101.337	3.57633	-7.37	-10.9463	-0.128631	-0.191049	0035-0309-0135:35
85.25	325	0	0	55.644	58	323	56	5	4.122	0	1	18	1	55.644	3.57633	4.122	0.54567	0.0719425	0.00952374	0035-0325-0086:35
120.5	247	0	0	63.071	89	246	64	3	-2.726	0	1	18	1	63.071	3.57633	-2.726	-6.30233	-0.0475777	-0.109996	0035-0247-0121:35
285	169.25	0	0	80.014	245	169	81	2	1.074	0	1	18	1	80.014	3.57633	1.074	-2.50233	0.0187448	-0.0436739	0035-0170-0285:35
281.75	147.5	0	0	92.419	236	141	92	14	8.086	0	1	18	1	92.419	3.57633	8.086	4.50967	0.141127	0.0787086	0035-0148-0282:35
142	226.75	0	0	46.1	124	213	37	28	-36.621	0	1	18	1	46.1	3.57633	-36.621	-40.1973	-0.639157	-0.701576	0035-0227-0142:35
201.25	208.25	0	0	69.818	167	202	69	14	11.149	0	1	18	1	69.818	3.57633	11.149	7.57267	0.194587	0.132168	0035-0209-0201:35
319	218.5	0	0	65.856	295	197	49	44	-41.923	0	1	18	1	65.856	3.57633	-41.923	-45.4993	-0.731694	-0.794113	0035-0219-0319:35
64	391.25	0	0	71.086	29	390	71	4	-2.822	0	1	18	1	71.086	3.57633	-2.822	-6.39833	-0.0492532	-0.111672	0035-0392-0064:35
89.5	366.5	0	0	78.109	53	354	74	26	-18.667	0	1	18	1	78.109	3.57633	-18.667	-22.2433	-0.325801	-0.388219	0035-0367-0090:35
116	238.75	0	0	83.853	88	208	57	62	47.175	0	1	14	1	83.853	36.4692	47.175	10.7058	0.823359	0.186851	0027-0239-0116:27
225.5	268	0	0	70.937	213	235	26	67	68.499	0	1	17	1	70.937	36.4692	68.499	32.0298	1.19553	0.559025	0033-0268-0226:33
291	234.25	0	0	74.928	277	200	29	70	68.057	0	1	17	1	74.928	36.4692	68.057	31.5878	1.18782	0.551311	0033-0235-0291:33
272.75	381.75	0	0	129.393	238	328	71	109	56.985	0	1	16	1	129.393	36.4692	56.985	20.5158	0.994576	0.358068	0031-0382-0273:31
67.5	168.25	0	0	126.776	16	132	104	73	145.119	0	1	9	1	126.776	36.4692	-34.881	-71.3502	-0.608788	-1.2453	0017-0168-0068:17
149	59.75	0	0	83.882	111	42	77	36	25.038	0	1	8	1	83.882	36.4692	25.038	-11.4312	0.436996	-0.199513	0015-0060-0149:15
238	392.75	0	0	64.724	227	363	23	61	69.185	0	1	17	1	64.724	36.4692	69.185	32.7158	1.20751	0.570998	0033-0393-0238:33
135.25	295.25	0	0	82.671	115	260	42	72	59.868	0	1	20	1	82.671	36.4692	59.868	23.3988	1.04489	0.408386	0039-0296-0136:39
51.5	289	0	0	72.732	17	278	70	23	18.435	0	1	20	1	72.732	36.4692	18.435	-18.0342	0.321751	-0.314757	0039-0289-0052:39
25	198.5	0	0	64.351	2	176	47	46	135.63	0	1	25	1	64.351	36.4692	-44.37	-80.8392	-0.774403	-1.41091	0049-0199-0025:49
178.5	151	0	0	121.083	138	106	82	91	48.013	0	1	18	1	121.083	36.4692	48.013	11.5438	0.837985	0.201477	0035-0151-0179:35
87	407.5	0	0	87.092	51	383	73	50	34.237	0	1	17	1	87.092	36.4692	34.237	-2.23223	0.597548	-0.0389598	0033-0408-0087:33
163	382	0	0	95.268	126	352	75	61	39.036	0	1	17	1	95.268	36.4692	39.036	2.56677	0.681307	0.0447986	0033-0382-0163:33
247	356	0	0	119.883	194	328	107	57	27.848	0	1	8	1	119.883	36.4692	27.848	-8.62123	0.486039	-0.150469	0015-0356-0247:15
163.5	318	0	0	95.588	128	286	72	65	42.032	0	1	7	1	95.588	36.4692	42.032	5.56277	0.733597	0.0970887	0013-0318-0164:13
192	327	0	0	120.333	134	311	117	33	164.578	0	1	10	1	120.333	36.4692	-15.422	-51.8912	-0.269165	-0.905673	0019-0327-0192:19
133	153	0	0	74.027	132	116	3	75	91.548	0	1	6	1	74.027	36.4692	-88.452	55.0788	-1.54378	0.961306	0011-0153-0133:11
89.5	101.5	0	0	75.644	55	86	70	32	155.807	0	1	20	1	75.644	36.4692	-24.193	-60.6622	-0.422248	-1.05876	0039-0102-0090:39
82.5	218	0	0	94.705	65	174	36	89	-68.311	0	1	4	1	94.705	36.4692	-68.311	75.2198	-1.19225	1.31283	0007-0218-0083:7
205.5	317.5	0	0	136.945	138	306	136	24	9.669	0	2	7	1	136.945	40.5189	9.669	-30.8499	0.168756	-0.538432	0014-0318-0206:14
302	213	0	0	153.792	230	186	145	55	20.556	0	2	7	1	153.792	40.5189	20.556	-19.9629	0.35877	-0.348418	0014-0213-0302:14
250.5	212.5	0	0	105.119	210	179	82	68	39.596	0	2	12	1	105.119	40.5189	39.596	-0.92289	0.691081	-0.0161075	0024-0213-0251:24
161.5	248.5	0	0	92.098	127	218	70	62	41.479	0	2	12	1	92.098	40.5189	41.479	0.96011	0.723945	0.0167571	0024-0249-0162:24
414	325.5	0	0	71.197	379	319	71	14	10.521	0	2	13	1	71.197	40.5189	10.521	-29.9979	0.183626	-0.523562	0026-0326-0414:26
387.5	400	0	0	107.336	343	370	90	61	33.986	0	2	10	1	107.336	40.5189	33.986	-6.53289	0.593168	-0.11402	0020-0400-0388:20
28	326.5	0	0	92.179	6	286	45	82	61.489	0	2	3	1	92.179	40.5189	61.489	20.9701	1.07319	0.365997	0006-0327-0028:6
52.5	91.5	0	0	107.564	2	73	102	38	20.12	0	2	7	1	107.564	40.5189	20.12	-20.3989	0.35116	-0.356028	0014-0092-0053:14
72	238	0	0	153.101	8	196	129	85	33.275	0	2	15	1	153.101	40.5189	33.275	-7.24389	0.580758	-0.12643	0030-0238-0072:30
91.5	202.5	0	0	129.838	28	189	128	28	-12.002	0	2	12	1	129.838	40.5189	-12.002	-52.5209	-0.209474	-0.916662	0024-0203-0092:24
89.5	415.5	0	0	72.897	73	383	34	66	63.083	0	2	7	1	72.897	40.5189	63.083	22.5641	1.10101	0.393818	0014-0416-0090:14
176	422.5	0	0	97.944	132	401	89	44	26.042	0	2	2	1	97.944	40.5189	26.042	-14.4769	0.454519	-0.252669	0004-0423-0176:4
344	298	0	0	83.235	320	264	49	69	54.782	0	2	9	1	83.235	40.5189	54.782	14.2631	0.956126	0.248938	0018-0298-0344:18
423.5	193	0	0	64.07	397	175	54	37	34.186	0	2	6	1	64.07	40.5189	34.186	-6.33289	0.596658	-0.11053	0012-0193-0424:12
113	29.5	0	0	72.918	80	14	67	32	25.159	0	2	7	1	72.918	40.5189	25.159	-15.3599	0.439107	-0.268081	0014-0030-0113:14
43.5	58	0	0	63.506	15	44	58	29	26.162	0	2	13	1	63.506	40.5189	26.162	-14.3569	0.456613	-0.250575	0026-0058-0044:26
223	279	0	0	69.34	194	260	59	39	33.232	0	2	17	1	69.34	40.5189	33.232	-7.28689	0.580008	-0.12718	0034-0279-0223:34
129	116.5	0	0	58.83	104	101	51	32	-31.799	0	2	1	1	58.83	40.5189	-31.799	-72.3179	-0.554997	-1.26219	0002-0117-0129:2
321	148	0	0	77.82	304	113	35	71	64.093	0	2	12	1	77.82	40.5189	64.093	23.5741	1.11863	0.411446	0024-0154-0326:24
75.5	250.5	0	0	144.451	11	218	130	66	26.742	0	2	7	1	144.451	40.5189	26.742	-13.7769	0.466736	-0.240452	0014-0251-0076:14
230	353.25	0	0	67.766	200	338	61	32	27.699	0	1	13	1	67.766	24.0969	27.699	3.60207	0.483439	0.062868	0025-0354-0230:25
314.5	300	0	0	72.069	283	283	64	35	29.055	0	1	13	1	72.069	24.0969	29.055	4.95807	0.507105	0.0865346	0025-0300-0315:25
419.5	238.25	0	0	76.251	391	214	58	50	40.479	0	1	13	1	76.251	24.0969	40.479	16.3821	0.706492	0.285921	0025-0239-0420:25
337.25	240.5	0	0	81.248	297	235	81	12	7.781	0	1	13	1	81.248	24.0969	7.781	-16.3159	0.135804	-0.284767	0025-0241-0337:25
351	338.75	0	0	58.892	324	327	55	24	23.518	0	1	13	1	58.892	24.0969	23.518	-0.57893	0.410467	-0.0101042	0025-0339-0351:25
427	282	0	0	48.765	406	271	43	23	28.142	0	1	13	1	48.765	24.0969	28.142	4.04507	0.491171	0.0705998	0025-0282-0427:25
277	402.75	0	0	80.164	238	394	79	19	13.343	0	1	13	1	80.164	24.0969	13.343	-10.7539	0.232879	-0.187691	0025-0403-0277:25
83.25	459.25	0	0	75.911	61	429	45	62	54.111	0	1	13	1	75.911	24.0969	54.111	30.0141	0.944415	0.523844	0025-0460-0083:25
209.5	447.5	0	0	109.659	155	442	110	12	6.282	0	1	13	1	109.659	24.0969	6.282	-17.8149	0.109642	-0.310929	0025-0448-0210:25
197.5	471.75	0	0	65.66	166	463	64	19	16.365	0	1	13	1	65.66	24.0969	16.365	-7.73193	0.285623	-0.134948	0025-0472-0198:25
349.5	445.75	0	0	68.097	345	412	10	68	-82.405	0	1	13	1	68.097	24.0969	-82.405	73.4981	-1.43824	1.28278	0025-0446-0350:25
187.25	358.75	0	0	60.717	172	333	31	53	-120.155	0	1	13	1	60.717	24.0969	59.845	35.7481	1.04449	0.623922	0025-0359-0187:25
235	389	0	0	62.514	204	385	63	9	-7.352	0	1	13	1	62.514	24.0969	-7.352	-31.4489	-0.128317	-0.548887	0025-0389-0235:25
354	296.5	0	0	34.234	352	280	5	34	-83.29	0	1	13	1	34.234	24.0969	-83.29	72.6131	-1.45368	1.26734	0025-0297-0354:25
423.75	332.25	0	0	38.71	413	317	23	32	-54.462	0	1	13	1	38.71	24.0969	-54.462	-78.5589	-0.950541	-1.37111	0025-0333-0424:25
418.25	358	0	0	92.861	405	314	27	89	-73.419	0	1	13	1	92.861	24.0969	-73.419	82.4841	-1.2814	1.43962	0025-0358-0418:25
161.25	429.75	0	0	82.925	134	399	55	63	48.912	0	1	13	1	82.925	24.0969	48.912	24.8151	0.853675	0.433105	0025-0430-0161:25
352	286.25	0	0	78.646	330	254	45	65	-55.098	0	1	18	1	78.646	24.0969	-55.098	-79.1949	-0.961642	-1.38221	0035-0286-0352:35
408.75	253	0	0	76.054	397	217	25	73	108.792	0	1	18	1	76.054	24.0969	-71.208	84.6951	-1.24281	1.47821	0035-0253-0409:35
423.75	241.5	0	0	69.406	420	207	8	70	96.203	0	1	18	1	69.406	24.0969	-83.797	72.1061	-1.46253	1.25849	0035-0242-0424:35
336.25	246.25	0	0	87.444	298	226	78	41	27.591	0	1	18	1	87.444	24.0969	27.591	3.49407	0.481554	0.060983	0035-0246-0337:35
319.5	280.5	0	0	76.688	282	273	76	16	-12.043	0	1	18	1	76.688	24.0969	-12.043	-36.1399	-0.21019	-0.630761	0035-0281-0320:35
214.5	296.5	0	0	68.308	182	286	66	22	17.904	0	1	18	1	68.308	24.0969	17.904	-6.19293	0.312484	-0.108087	0035-0297-0215:35
191	286.5	0	0	88.888	149	274	85	26	17.008	0	1	18	1	88.888	24.0969	17.008	-7.08893	0.296846	-0.123725	0035-0287-0191:35
183	361	0	0	72.471	155	338	57	47	39.401	0	1	18	1	72.471	24.0969	39.401	15.3041	0.687677	0.267106	0035-0361-0183:35
105.5	431.5	0	0	80.529	69	415	74	34	24.974	0	1	18	1	80.529	24.0969	24.974	0.87707	0.435879	0.0153078	0035-0432-0106:35
197.5	381.75	0	0	48.127	176	372	44	20	23.902	0	1	18	1	48.127	24.0969	23.902	-0.19493	0.417169	-0.00340217	0035-0382-0198:35
257	364.75	0	0	54.454	231	359	53	13	13.271	0	1	18	1	54.454	24.0969	13.271	-10.8259	0.231623	-0.188948	0035-0365-0257:35
142.75	349.25	0	0	49.744	127	330	32	39	50.711	0	1	18	1	49.744	24.0969	50.711	26.6141	0.885074	0.464503	0035-0349-0143:35
86.25	296.75	0	0	66.502	53	297	67	1	-0.431	0	1	18	1	66.502	24.0969	-0.431	-24.5279	-0.00752237	-0.428093	0035-0297-0086:35
150.5	305.25	0	0	51.296	146	280	10	51	-79.895	0	1	18	1	51.296	24.0969	-79.895	76.0081	-1.39443	1.32659	0035-0305-0151:35
134	310.75	0	0	47.846	121	291	27	40	-55.646	0	1	18	1	47.846	24.0969	-55.646	-79.7429	-0.971206	-1.39178	0035-0311-0134:35
317.5	216.25	0	0	68.937	311	183	14	68	78.283	0	1	18	1	68.937	24.0969	78.283	54.1861	1.3663	0.945725	0035-0217-0318:35
450.75	237.75	0	0	70.146	416	233	70	10	7.784	0	1	18	1	70.146	24.0969	7.784	-16.3129	0.135856	-0.284714	0035-0238-0451:35
377.5	261.75	0	0	61.002	359	238	38	49	52.66	0	1	18	1	61.002	24.0969	52.66	28.5631	0.91909	0.49852	0035-0262-0378:35
275.75	296.75	0	0	69.989	242	288	68	19	15.327	0	1	18	1	69.989	24.0969	15.327	-8.76993	0.267507	-0.153064	0035-0297-0276:35
35.25	432.25	0	0	52.369	10	428	52	10	10.452	0	1	18	1	52.369	24.0969	10.452	-13.6449	0.182422	-0.238149	0035-0433-0036:35
261	333.25	0	0	66.425	228	330	67	8	6.483	0	1	18	1	66.425	24.0969	6.483	-17.6139	0.11315	-0.307421	0035-0334-0261:35
313.75	297.25	0	0	62.326	285	287	59	22	20.179	0	1	18	1	62.326	24.0969	20.179	-3.91793	0.35219	-0.0683808	0035-0298-0314:35

## Sheet: Fig5b_Cortex_Celldirection
X	Y	XM	YM	Perim.	BX	BY	Width	Height	Angle	X.Area	Ch	Frame	Length	Angle_corrected	Angle_radian
69.09	552.722	0	0	102.933	34.99	514.174	68.794	77.69	48.504	0	1	1	102.933	48.504	0.846555
137.884	592.753	0	0	37.927	129.285	575.851	17.791	34.397	63.034	0	1	1	37.927	63.034	1.10015
421.658	431.74	0	0	89.044	388.448	402.088	67.015	59.898	41.76	0	1	1	89.044	41.76	0.728849
331.811	397.047	0	0	65.831	299.49	390.82	65.235	13.047	10.905	0	1	1	65.831	10.905	0.190328
393.785	377.18	0	0	78.399	381.924	339.818	24.315	75.317	107.613	0	1	1	78.399	-72.387	-1.26339
377.476	323.805	0	0	119.356	323.805	297.711	107.935	52.781	-25.928	0	1	1	119.356	-25.928	-0.452529
329.143	256.198	0	0	83.061	287.629	255.011	83.62	2.965	-1.637	0	1	1	83.061	-1.637	-0.028571
453.98	272.803	0	0	66.889	421.065	266.872	66.422	12.454	-10.214	0	1	1	66.889	-10.214	-0.178268
117.127	239.592	0	0	118.766	58.712	228.917	117.424	21.943	-169.644	0	1	1	118.766	10.356	0.180746
48.037	164.571	0	0	69.468	18.385	146.483	59.898	36.769	148.617	0	1	1	69.468	-31.383	-0.547737
181.473	44.775	0	0	62.225	169.612	16.012	24.315	58.119	112.41	0	1	1	62.225	-67.59	-1.17967
352.272	17.495	0	0	30.821	344.562	4.151	16.012	27.28	120.018	0	1	1	30.821	-59.982	-1.04688
379.552	23.722	0	0	46.273	378.959	0.593	1.779	46.851	91.469	0	1	1	46.273	-88.531	-1.54516
558.356	196.003	0	0	66.448	536.71	170.798	43.886	51.002	-49.343	0	1	1	66.448	-49.343	-0.861198
92.516	379.848	0	0	67.735	70.573	354.051	44.479	52.188	49.616	0	1	1	67.735	49.616	0.865963
370.063	566.066	0	0	52.273	346.341	555.095	48.037	22.536	24.821	0	1	1	52.273	24.821	0.433208
571.107	461.986	0	0	58.888	543.234	452.497	56.34	19.571	-18.8	0	1	1	58.888	-18.8	-0.328122
592.753	262.425	0	0	54.075	582.968	237.22	20.164	51.002	68.782	0	1	1	54.075	68.782	1.20047
587.416	159.234	0	0	42.177	568.735	149.449	37.955	20.164	27.646	0	1	1	42.177	27.646	0.482514
128.395	165.461	0	0	47.802	104.97	160.716	47.444	10.082	11.449	0	1	1	47.802	11.449	0.199823
501.72	66.718	0	0	38.108	483.929	59.898	36.176	14.233	-20.973	0	1	1	38.108	-20.973	-0.366048
316.096	340.411	0	0	59.942	289.408	326.77	53.968	27.873	-27.072	0	1	1	59.942	-27.072	-0.472496
325.288	361.76	0	0	38.566	306.014	361.167	39.141	1.779	1.762	0	1	1	38.566	1.762	0.0307527
574.962	420.769	0	0	64.011	545.606	408.018	59.305	26.094	23.477	0	1	1	64.011	23.477	0.409751
261.238	478.888	0	0	27.88	260.942	464.951	1.186	28.466	91.219	0	1	1	27.88	-88.781	-1.54952
96.667	216.76	0	0	39.999	91.33	197.486	11.268	39.141	-105.479	0	1	1	39.999	74.521	1.30064
232.476	165.461	0	0	56.982	231.289	136.995	2.965	57.526	-92.386	0	1	1	56.982	87.614	1.52915
182.066	340.411	0	0	71.186	175.543	305.421	13.64	70.573	79.439	0	1	1	71.186	79.439	1.38647
146.187	294.746	0	0	84.632	104.377	288.222	84.213	13.64	-171.132	0	1	1	84.632	8.868	0.154776
194.817	240.185	0	0	67.579	171.984	215.277	46.258	50.409	-47.49	0	1	1	67.579	-47.49	-0.828857
260.052	395.268	0	0	74.209	223.58	388.448	73.538	14.233	-10.592	0	1	1	74.209	-10.592	-0.184865
244.04	569.624	0	0	86.646	211.126	541.454	66.422	56.933	40.559	0	1	1	86.646	40.559	0.707888
333.887	529	0	0	60.781	324.991	499.941	18.385	58.712	-72.979	0	1	1	60.781	-72.979	-1.27372
409.501	487.19	0	0	65.467	385.482	464.951	48.63	45.072	42.797	0	1	1	65.467	42.797	0.746949
348.417	370.063	0	0	75.373	311.944	360.574	73.538	19.571	14.583	0	1	1	75.373	14.583	0.254521
408.908	367.987	0	0	82.077	386.075	333.887	46.258	68.794	56.195	0	1	1	82.077	56.195	0.980788
362.65	295.339	0	0	57.084	360.574	266.872	4.744	57.526	-85.83	0	1	1	57.084	-85.83	-1.49802
310.165	227.731	0	0	58.888	281.106	222.987	58.712	10.082	9.273	0	1	1	58.888	9.273	0.161844
411.28	240.185	0	0	90.93	365.912	237.22	91.33	6.524	-3.74	0	1	1	90.93	-3.74	-0.0652753
324.695	163.385	0	0	112.101	323.805	107.342	2.372	112.679	-89.091	0	1	1	112.101	-89.091	-1.55493
258.866	220.318	0	0	75.692	224.173	205.195	69.98	30.839	23.552	0	1	1	75.692	23.552	0.41106
140.849	192.741	0	0	130.747	125.134	129.285	32.025	127.506	-76.09	0	1	1	130.747	-76.09	-1.32802
177.025	150.635	0	0	65.925	144.111	148.856	66.422	4.151	3.094	0	1	1	65.925	3.094	0.0540005
323.509	127.506	0	0	88.73	281.106	114.459	85.399	26.687	-17.103	0	1	1	88.73	-17.103	-0.298504
375.104	117.72	0	0	59.713	367.098	88.957	16.605	58.119	-105.555	0	1	1	59.713	74.445	1.29931
425.217	166.35	0	0	93.523	392.599	132.843	65.829	67.608	-45.771	0	1	1	93.523	-45.771	-0.798855
181.77	120.389	0	0	83.393	147.076	97.26	69.98	46.851	-33.69	0	1	1	83.393	-33.69	-0.588001
36.769	151.524	0	0	64.914	33.804	119.203	6.524	65.235	-84.758	0	1	1	64.914	-84.758	-1.47931
75.614	79.469	0	0	83.08	43.293	53.374	65.235	52.781	38.915	0	1	1	83.08	38.915	0.679195
30.246	70.869	0	0	60.319	4.151	55.747	52.781	30.839	-30.094	0	1	1	60.319	-30.094	-0.525239
129.285	76.207	0	0	47.299	117.424	55.747	24.315	41.513	-59.899	0	1	1	47.299	-59.899	-1.04543
379.848	70.573	0	0	66.983	368.284	39.141	23.722	63.456	-69.8	0	1	1	66.983	-69.8	-1.21824
488.08	142.035	0	0	70.97	464.358	115.645	48.037	53.374	-48.048	0	1	1	70.97	-48.048	-0.838596
462.282	402.384	0	0	96.974	458.428	354.051	8.303	97.26	-94.56	0	1	1	96.974	85.44	1.49121
515.953	417.804	0	0	75.018	479.184	410.39	74.131	15.419	11.399	0	1	1	75.018	11.399	0.19895
571.997	487.487	0	0	69.761	563.397	453.683	17.791	68.201	-75.727	0	1	1	69.761	-75.727	-1.32169
560.136	486.301	0	0	78.527	525.442	467.916	69.98	37.362	27.92	0	1	1	78.527	27.92	0.487296
437.374	544.716	0	0	97.379	404.46	508.837	66.422	72.352	-47.468	0	1	1	97.379	-47.468	-0.828473
517.732	281.995	0	0	68.077	507.058	249.674	21.943	65.235	71.723	0	1	1	68.077	71.723	1.2518
502.61	259.459	0	0	89.568	467.323	231.882	71.166	55.747	-38.008	0	1	1	89.568	-38.008	-0.663365
456.055	228.324	0	0	78.623	434.112	195.706	44.479	65.829	-56.07	0	1	1	78.623	-56.07	-0.978606
426.403	26.391	0	0	46.55	413.356	7.117	26.687	39.141	55.905	0	1	1	46.55	55.905	0.975726
520.105	114.755	0	0	80.892	483.929	96.667	72.945	36.769	-153.435	0	1	1	80.892	26.565	0.463647
540.861	320.543	0	0	56.277	527.221	295.932	27.873	49.816	-118.996	0	1	1	56.277	61.004	1.06472
485.115	213.201	0	0	46.413	480.963	190.369	8.896	46.258	100.305	0	1	1	46.413	-79.695	-1.39094
465.939	482.446	0	0	45.711	444.787	473.847	42.7	18.385	22.906	0	1	1	45.711	22.906	0.399785
86.289	531.669	0	0	69.369	56.34	514.174	60.491	35.583	149.708	0	1	1	69.369	-30.292	-0.528695
405.646	93.109	0	0	51.016	405.053	67.608	1.779	51.595	-91.332	0	1	1	51.016	88.668	1.54755
429.961	128.692	0	0	52.845	403.867	124.54	52.781	8.896	-9.039	0	1	1	52.845	-9.039	-0.15776
470.585	512.988	0	0	50.367	445.973	507.651	49.816	11.268	12.236	0	1	1	50.367	12.236	0.213558
408.611	303.642	0	0	113.575	401.495	247.302	14.826	113.273	-82.801	0	1	1	113.575	-82.801	-1.44515
512.395	389.93	0	0	112.718	479.777	343.969	65.829	92.516	-54.638	0	1	1	112.718	-54.638	-0.953613
592.16	160.123	0	0	53.536	575.258	139.367	34.397	42.107	129.155	0	1	1	53.536	-50.845	-0.887413
497.569	195.706	0	0	146.256	460.207	132.843	75.317	126.32	59.275	0	1	1	146.256	59.275	1.03454
296.82	443.303	0	0	85.436	260.348	421.064	73.538	45.072	-31.373	0	1	1	85.436	-31.373	-0.547562
350.788	511.8	0	0	95.488	303.047	511.207	96.074	1.779	-0.712	0	1	1	95.488	-0.712	-0.0124267
338.334	392.301	0	0	87.855	298.303	374.213	80.654	36.769	155.684	0	1	1	87.855	-24.316	-0.424394
198.374	347.822	0	0	78.949	169.018	321.432	59.305	53.374	-41.955	0	1	1	78.949	-41.955	-0.732253
404.755	343.374	0	0	115.644	348.712	329.141	112.679	29.059	14.25	0	1	1	115.644	14.25	0.248709
392.004	279.622	0	0	87.901	356.421	253.824	71.759	52.188	-35.942	0	1	1	87.901	-35.942	-0.627306
408.61	213.201	0	0	65.173	377.178	204.601	63.456	17.791	164.699	0	1	1	65.173	-15.301	-0.267053
382.516	117.72	0	0	104.027	349.305	77.689	67.014	80.654	50.32	0	1	1	104.027	50.32	0.87825
324.99	74.131	0	0	47.739	314.315	52.781	21.943	43.292	-63.435	0	1	1	47.739	-63.435	-1.10715
431.442	178.211	0	0	64.667	425.215	146.483	13.047	64.049	-101.104	0	1	1	64.667	78.896	1.37699
504.387	258.272	0	0	65.831	472.066	252.045	65.235	13.047	-10.905	0	1	1	65.831	-10.905	-0.190328
442.71	379.254	0	0	208.302	438.855	275.174	8.303	208.753	-92.121	0	1	1	208.302	87.879	1.53378
469.1	576.739	0	0	86.09	437.076	547.976	64.642	58.119	-41.929	0	1	1	86.09	-41.929	-0.731799
419.878	566.953	0	0	63.972	388.446	561.023	63.456	12.454	10.685	0	1	1	63.972	10.685	0.186488
423.139	595.123	0	0	40.266	408.61	581.186	29.652	28.466	-43.807	0	1	1	40.266	-43.807	-0.764576
569.622	512.689	0	0	85.699	530.777	494.601	78.282	36.769	-24.969	0	1	1	85.699	-24.969	-0.435791
509.724	340.409	0	0	80.866	495.788	302.454	28.466	76.503	110.163	0	1	1	80.866	-69.837	-1.21889
532.26	252.638	0	0	82.485	513.579	215.869	37.955	74.131	-63.066	0	1	1	82.485	-63.066	-1.10071
459.908	209.939	0	0	64.271	457.24	177.914	5.93	64.642	94.764	0	1	1	64.271	-85.236	-1.48765
418.691	289.407	0	0	74.874	394.376	260.941	49.223	57.526	49.497	0	1	1	74.874	49.497	0.863886
288.814	535.522	0	0	103.971	242.556	511.8	93.108	48.037	-27.15	0	1	1	103.971	-27.15	-0.473857
241.963	307.495	0	0	74.594	237.812	270.43	8.896	74.724	-96.39	0	1	1	74.594	83.61	1.45927
300.082	326.473	0	0	191.991	266.278	236.626	68.2	180.286	69.382	0	1	1	191.991	69.382	1.21094
356.421	185.92	0	0	98.204	352.27	136.994	8.896	98.446	85.15	0	1	1	98.204	85.15	1.48615
413.651	259.755	0	0	132.218	393.19	196.892	41.513	126.319	-108.029	0	1	1	132.218	71.971	1.25613
448.344	198.967	0	0	146.064	387.26	158.937	122.761	80.654	33.238	0	1	1	146.064	33.238	0.580113
491.34	69.98	0	0	95.112	488.078	22.536	7.117	95.481	-93.933	0	1	1	95.112	86.067	1.50215
297.413	72.648	0	0	78.842	269.243	45.072	56.933	55.746	-135.61	0	1	1	78.842	44.39	0.774752
101.115	177.025	0	0	64.077	96.667	145.297	9.489	64.049	-97.98	0	1	1	64.077	82.02	1.43152
169.018	265.389	0	0	77.117	132.843	252.045	72.945	27.28	-159.753	0	1	1	77.117	20.247	0.353377
51.299	245.225	0	0	138.973	43.886	176.135	15.419	138.773	96.124	0	1	1	138.973	-83.876	-1.46391
90.736	443.006	0	0	81.978	69.387	408.017	43.292	70.573	58.61	0	1	1	81.978	58.61	1.02294
154.785	362.352	0	0	81.392	125.133	334.479	59.898	56.339	43.229	0	1	1	81.392	43.229	0.754488
152.413	450.716	0	0	45.83	148.262	428.18	8.896	45.665	100.437	0	1	1	45.83	-79.563	-1.38864
354.049	552.424	0	0	36.37	337.444	545.011	33.804	15.419	155.943	0	1	1	36.37	-24.057	-0.419874
294.448	244.336	0	0	46.595	278.732	227.137	32.025	34.99	47.579	0	1	1	46.595	47.579	0.83041
65.235	290.297	0	0	85.376	24.315	278.139	82.434	24.908	-16.547	0	1	1	85.376	-16.547	-0.2888
53.078	426.698	0	0	54.464	37.362	404.458	32.025	45.072	54.752	0	1	1	54.464	54.752	0.955603
82.137	580	0	0	126.079	19.571	572.291	125.726	16.012	-7.025	0	1	1	126.079	-7.025	-0.122609
216.462	585.931	0	0	47.221	206.38	564.581	20.757	43.292	64.722	0	1	1	47.221	64.722	1.12961
314.612	597.792	0	0	49.536	293.558	584.745	42.699	26.687	31.787	0	1	1	49.536	31.787	0.554788
174.949	72.055	0	0	105.137	144.704	29.059	61.084	86.585	-54.876	0	1	1	105.137	-54.876	-0.957767
276.657	41.217	0	0	56.641	268.057	14.233	17.791	54.56	72.324	0	1	1	56.641	72.324	1.26229
255.9	280.215	0	0	71.348	239.591	248.487	33.211	64.049	62.796	0	1	1	71.348	62.796	1.096
131.063	280.511	0	0	73.777	101.411	258.569	59.898	44.479	143.499	0	1	1	73.777	-36.501	-0.637063
156.565	341.595	0	0	54.107	144.704	317.28	24.315	49.223	63.997	0	1	1	54.107	63.997	1.11696
351.974	212.607	0	0	95.894	311.943	186.217	80.654	53.374	-33.395	0	1	1	95.894	-33.395	-0.582853
483.927	288.221	0	0	106.518	446.565	250.266	75.317	76.503	-45.451	0	1	1	106.518	-45.451	-0.79327
322.914	306.309	0	0	52.222	316.094	281.104	14.233	51.002	-74.859	0	1	1	52.222	-74.859	-1.30654
244.632	367.393	0	0	60.763	217.055	354.642	55.746	26.094	-24.814	0	1	1	60.763	-24.814	-0.433086
469.694	440.338	0	0	61.566	462.577	410.389	14.826	60.491	76.633	0	1	1	61.566	76.633	1.3375
536.411	474.438	0	0	57.709	514.172	456.053	45.072	37.362	-39.579	0	1	1	57.709	-39.579	-0.690784
431.442	574.366	0	0	77.963	428.18	535.522	7.117	78.282	-94.8	0	1	1	77.963	85.2	1.48702
140.849	460.205	0	0	53.654	134.622	434.111	13.047	52.781	76.578	0	1	1	53.654	76.578	1.33654
129.284	280.808	0	0	71.769	100.225	259.755	58.712	42.699	144.077	0	1	1	71.769	-35.923	-0.626975
350.491	212.904	0	0	97.758	310.757	184.438	80.061	57.526	-35.618	0	1	1	97.758	-35.618	-0.621651
576.739	186.81	0	0	99.598	552.127	143.517	49.816	87.178	-60.382	0	1	1	99.598	-60.382	-1.05386
515.951	113.569	0	0	40.989	505.276	96.074	21.943	35.583	58.61	0	1	1	40.989	58.61	1.02294
560.43	39.141	0	0	82.244	537.894	4.744	45.665	69.387	56.768	0	1	1	82.244	56.768	0.990789
368.875	528.405	0	0	82.115	361.166	488.078	16.012	81.247	79.177	0	1	1	82.115	79.177	1.3819
419.878	539.673	0	0	65.418	389.632	527.219	61.084	25.501	-22.38	0	1	1	65.418	-22.38	-0.390605
489.561	536.115	0	0	92.844	443.599	529.591	92.515	13.64	-8.078	0	1	1	92.844	-8.078	-0.140988
588.006	517.137	0	0	45.262	566.953	508.835	42.699	17.198	21.523	0	1	1	45.262	21.523	0.375647
535.522	585.041	0	0	50.881	518.916	565.767	33.804	39.141	-49.254	0	1	1	50.881	-49.254	-0.859644
169.315	586.227	0	0	59.807	154.192	560.43	30.838	52.188	-120.379	0	1	1	59.807	59.621	1.04058
181.472	384.295	0	0	77.397	144.111	374.213	75.317	20.757	15.101	0	1	1	77.397	15.101	0.263562
215.869	419.581	0	0	89.22	171.984	411.575	88.364	16.605	-10.339	0	1	1	89.22	-10.339	-0.18045
230.102	458.722	0	0	74.849	214.683	424.622	31.432	68.793	114.331	0	1	1	74.849	-65.669	-1.14614
166.053	492.526	0	0	57.452	145.89	472.066	40.92	41.513	45.418	0	1	1	57.452	45.418	0.792694
395.563	273.691	0	0	51.786	373.027	260.941	45.665	26.094	-29.501	0	1	1	51.786	-29.501	-0.51489
574.07	413.057	0	0	102.474	563.395	362.945	21.943	100.818	77.975	0	1	1	102.474	77.975	1.36092
269.243	61.084	0	0	87.843	233.068	36.176	72.945	50.409	34.548	0	1	1	87.843	34.548	0.602976
136.401	498.753	0	0	67.096	112.679	475.031	48.037	48.037	45	0	1	1	67.096	45	0.785398
110.307	481.554	0	0	47.636	102.597	459.019	16.012	45.665	71.114	0	1	1	47.636	71.114	1.24117
17.495	547.086	0	0	62.498	14.826	515.951	5.93	62.863	94.899	0	1	1	62.498	-85.101	-1.48529
30.245	448.64	0	0	57.574	29.059	419.878	2.965	58.119	87.639	0	2	1	57.574	87.639	1.52959
225.358	357.015	0	0	86.715	192.147	329.141	67.014	56.339	139.994	0	2	1	86.715	-40.006	-0.698236
365.021	517.73	0	0	127.345	304.826	496.974	120.982	42.106	-19.026	0	2	1	127.345	-19.026	-0.332066
319.059	220.021	0	0	134.05	284.663	162.495	69.387	115.644	-59.123	0	2	1	134.05	-59.123	-1.03189
368.282	238.998	0	0	123.011	320.839	199.857	95.481	78.875	39.523	0	2	1	123.011	39.523	0.689806
92.219	189.182	0	0	127.858	35.583	159.53	113.865	59.898	-152.365	0	2	1	127.858	27.635	0.482322
96.37	183.845	0	0	80.228	66.421	157.158	60.491	53.967	-41.704	0	2	1	80.228	-41.704	-0.727872
181.769	158.64	0	0	60.763	154.192	145.89	55.746	26.094	24.814	0	2	1	60.763	24.814	0.433086
186.81	104.376	0	0	50.336	172.577	83.62	29.059	42.106	55.561	0	2	1	50.336	55.561	0.969722
402.086	133.436	0	0	113.921	346.933	119.203	110.9	29.059	-14.47	0	2	1	113.921	-14.47	-0.252549
255.307	101.411	0	0	115.966	201.636	79.468	107.935	44.479	22.237	0	2	1	115.966	22.237	0.388109
514.765	461.687	0	0	74.839	502.311	426.401	25.501	71.166	-70.56	0	2	1	74.839	-70.56	-1.2315
157.454	139.959	0	0	29.658	142.924	136.994	29.652	6.524	11.535	0	2	1	29.658	11.535	0.201324
279.029	239.591	0	0	56.849	269.243	212.904	20.164	53.967	110.136	0	2	1	56.849	-69.864	-1.21936
163.978	581.483	0	0	51.626	138.18	580.593	52.188	2.372	1.975	0	2	1	51.626	1.975	0.0344703

[truncated: 34 more sheets: Fig5c_CC_Histogram, Fig5c_Cortex_Histogram, Fig5d_CC_AngleComparison, Fig5d_Cortex_AngleComparison, Fig5f_PerivascularInvasion, Fig5i_PerivascularOrientation, Fig5j_PerivascCells_VesselDia, Fig6b_TMDynamics, Fig6d_InvasionPhenotypes, Fig6e_InvasionPhenotypes_Speed, Fig6f_dists_MSD, Fig7b_NetworkCC, Fig7b_NetworkCortex, Fig8b_MRI_Human, Fig8e_MRI_Mouse, Fig8g_Holes, Fig8i_OrientationWM, Fig8k_Displacement, SFig1g_SpatialTrans, SFig2b-c_Denoising_Histogram …]
